# Supplementary material for: Proteomic Response of Rat Pituitary Under Chronic Mild Stress Reveals Insights Into Vulnerability and Resistance to Anxiety or Depression
Source: Front Genet. 2021 Sep 17;12:751999. doi: 10.3389/fgene.2021.751999 (PMC8484759; doi:10.3389/fgene.2021.751999)
Supplement: Supplementary file 1 [file Table2.XLSX]

## Sheet: GO-BP_Dep-Sus
GO_Name	GO_ID	Pvalue	Count	Pop_Hit	List_Total	Background_Genes	Genes
acute-phase response	GO:0006953	1.14e-05	4	64	61	28193	P08932|2.08861308935;Orm1|1.79793200829;Hp|1.50273029272;Itih4|1.20409724455
acute inflammatory response	GO:0002526	3.12e-05	5	167	61	28193	P08932|2.08861308935;Orm1|1.79793200829;Hp|1.50273029272;Kng1|1.96085115682;Itih4|1.20409724455
tRNA modification	GO:0006400	6.15e-05	4	98	61	28193	Thumpd3|1.23649780025;Dus3l|1.41246137747;ENSRNOG00000004787|0.799746742891;Thg1l|0.827370656371
interferon-alpha secretion	GO:0072642	9.6e-05	2	7	61	28193	Ifih1|0.737414410209;Dhx36|0.795957587361
type I interferon secretion	GO:0072641	9.6e-05	2	7	61	28193	Ifih1|0.737414410209;Dhx36|0.795957587361
positive regulation of interferon-alpha secretion	GO:1902741	9.6e-05	2	7	61	28193	Ifih1|0.737414410209;Dhx36|0.795957587361
regulation of interferon-alpha secretion	GO:1902739	9.6e-05	2	7	61	28193	Ifih1|0.737414410209;Dhx36|0.795957587361
tRNA processing	GO:0008033	0.000279	4	145	61	28193	Thumpd3|1.23649780025;Dus3l|1.41246137747;ENSRNOG00000004787|0.799746742891;Thg1l|0.827370656371
secretion by cell	GO:0032940	0.000333	10	1254	61	28193	Anxa3|1.23017535668;Anxa4|1.23335488583;Ube2q1|1.34076699542;Lpl|1.22282275032;Oxct1|0.749545798871;Ifih1|0.737414410209;Otof|0.819219054983;Dhx36|0.795957587361;Stx3|0.646367146367;Rbp4|0.830856829699
positive regulation of protein secretion	GO:0050714	0.000388	5	286	61	28193	Lpl|1.22282275032;Oxct1|0.749545798871;Ifih1|0.737414410209;Dhx36|0.795957587361;Rbp4|0.830856829699
RNA catabolic process	GO:0006401	0.000631	4	180	61	28193	Rbm8a|1.25373622086;Upf1|1.2008973259;Slirp|1.20118287013;Rnaset2|0.73840339825
RNA modification	GO:0009451	0.000728	4	187	61	28193	Thumpd3|1.23649780025;Dus3l|1.41246137747;ENSRNOG00000004787|0.799746742891;Thg1l|0.827370656371
vasodilation	GO:0042311	0.000756	3	82	61	28193	P08932|2.08861308935;Kng1|1.96085115682;Itga1|0.811323853398
regulation of endopeptidase activity	GO:0052548	0.000774	6	505	61	28193	P08932|2.08861308935;Serpina3n|1.22365576894;Kng1|1.96085115682;Itih4|1.20409724455;Mug1|0.771608110853;Bak1|0.449815257444
negative regulation of endopeptidase activity	GO:0010951	0.000804	5	336	61	28193	P08932|2.08861308935;Serpina3n|1.22365576894;Kng1|1.96085115682;Itih4|1.20409724455;Mug1|0.771608110853
animal organ regeneration	GO:0031100	0.000918	4	199	61	28193	Anxa3|1.23017535668;Orm1|1.79793200829;Hp|1.50273029272;Bak1|0.449815257444
positive regulation of interferon-alpha production	GO:0032727	0.000942	2	21	61	28193	Ifih1|0.737414410209;Dhx36|0.795957587361
negative regulation of peptidase activity	GO:0010466	0.00104	5	356	61	28193	P08932|2.08861308935;Serpina3n|1.22365576894;Kng1|1.96085115682;Itih4|1.20409724455;Mug1|0.771608110853
regulation of peptidase activity	GO:0052547	0.0011	6	541	61	28193	P08932|2.08861308935;Serpina3n|1.22365576894;Kng1|1.96085115682;Itih4|1.20409724455;Mug1|0.771608110853;Bak1|0.449815257444
secretion	GO:0046903	0.00111	10	1465	61	28193	Anxa3|1.23017535668;Anxa4|1.23335488583;Ube2q1|1.34076699542;Lpl|1.22282275032;Oxct1|0.749545798871;Ifih1|0.737414410209;Otof|0.819219054983;Dhx36|0.795957587361;Stx3|0.646367146367;Rbp4|0.830856829699
regulation of interferon-alpha production	GO:0032647	0.00134	2	25	61	28193	Ifih1|0.737414410209;Dhx36|0.795957587361
interferon-alpha production	GO:0032607	0.00145	2	26	61	28193	Ifih1|0.737414410209;Dhx36|0.795957587361
tRNA metabolic process	GO:0006399	0.00161	4	232	61	28193	Thumpd3|1.23649780025;Dus3l|1.41246137747;ENSRNOG00000004787|0.799746742891;Thg1l|0.827370656371
cellular localization	GO:0051641	0.00213	17	3774	61	28193	Anxa3|1.23017535668;Anxa4|1.23335488583;Ube2q1|1.34076699542;Lamtor2|1.3125;Lpl|1.22282275032;Pacsin1|0.760998659459;Oxct1|0.749545798871;Nup188|0.742900023089;Ifih1|0.737414410209;Sun2|0.820515663109;Otof|0.819219054983;Dhx36|0.795957587361;Bak1|0.449815257444;LOC100359600|0.820766733267;Stx3|0.646367146367;Rbp4|0.830856829699;Kcnip4|0.826281404235
cardiogenic plate morphogenesis	GO:0003142	0.00216	1	1	61	28193	Sox17|0.822054629223
regulation of transcription from RNA polymerase II promoter involved in definitive endodermal cell fate specification	GO:0060807	0.00216	1	1	61	28193	Sox17|0.822054629223
nuclear migration along microfilament	GO:0031022	0.00216	1	1	61	28193	Sun2|0.820515663109
heterocycle catabolic process	GO:0046700	0.00224	5	424	61	28193	Rbm8a|1.25373622086;Upf1|1.2008973259;Slirp|1.20118287013;Prodh1|0.781377219147;Rnaset2|0.73840339825
protein secretion	GO:0009306	0.00227	6	624	61	28193	Ube2q1|1.34076699542;Lpl|1.22282275032;Oxct1|0.749545798871;Ifih1|0.737414410209;Dhx36|0.795957587361;Rbp4|0.830856829699
positive regulation of cytokine secretion	GO:0050715	0.00237	3	122	61	28193	Lpl|1.22282275032;Ifih1|0.737414410209;Dhx36|0.795957587361
peptide secretion	GO:0002790	0.00246	6	634	61	28193	Ube2q1|1.34076699542;Lpl|1.22282275032;Oxct1|0.749545798871;Ifih1|0.737414410209;Dhx36|0.795957587361;Rbp4|0.830856829699
nuclear-transcribed mRNA catabolic process, nonsense-mediated decay	GO:0000184	0.00247	2	34	61	28193	Rbm8a|1.25373622086;Upf1|1.2008973259
localization	GO:0051179	0.00269	28	8008	61	28193	Rbm8a|1.25373622086;Anxa3|1.23017535668;Orm1|1.79793200829;Avl9|1.21284820461;Anxa4|1.23335488583;Hpx|1.29792954786;Ube2q1|1.34076699542;Slirp|1.20118287013;Lamtor2|1.3125;Lpl|1.22282275032;Pacsin1|0.760998659459;Sox17|0.822054629223;Oxct1|0.749545798871;Nup188|0.742900023089;Ifih1|0.737414410209;Sun2|0.820515663109;Otof|0.819219054983;Itga1|0.811323853398;LOC259245|0.822467222092;Dhx36|0.7959575…
heme metabolic process	GO:0042168	0.00308	2	38	61	28193	Hpx|1.29792954786;Cox15|0.746310219994
negative regulation of proteolysis	GO:0045861	0.00339	5	467	61	28193	P08932|2.08861308935;Serpina3n|1.22365576894;Kng1|1.96085115682;Itih4|1.20409724455;Mug1|0.771608110853
positive regulation of response to cytokine stimulus	GO:0060760	0.00341	2	40	61	28193	Hpx|1.29792954786;Ifih1|0.737414410209
organic cyclic compound catabolic process	GO:1901361	0.00358	5	473	61	28193	Rbm8a|1.25373622086;Upf1|1.2008973259;Slirp|1.20118287013;Prodh1|0.781377219147;Rnaset2|0.73840339825
response to exogenous dsRNA	GO:0043330	0.00393	2	43	61	28193	Ifih1|0.737414410209;Dhx36|0.795957587361
positive regulation of secretion by cell	GO:1903532	0.00398	5	485	61	28193	Lpl|1.22282275032;Oxct1|0.749545798871;Ifih1|0.737414410209;Dhx36|0.795957587361;Rbp4|0.830856829699
response to vitamin B6	GO:0034516	0.00432	1	2	61	28193	Serpina3n|1.22365576894
endodermal cell fate determination	GO:0007493	0.00432	1	2	61	28193	Sox17|0.822054629223
low-density lipoprotein particle mediated signaling	GO:0055096	0.00432	1	2	61	28193	Lpl|1.22282275032
nuclear matrix anchoring at nuclear membrane	GO:0090292	0.00432	1	2	61	28193	Sun2|0.820515663109
regulation of cardiac cell fate specification	GO:2000043	0.00432	1	2	61	28193	Sox17|0.822054629223
nucleokinesis involved in cell motility in cerebral cortex radial glia guided migration	GO:0021817	0.00432	1	2	61	28193	Sun2|0.820515663109
lipoprotein particle mediated signaling	GO:0055095	0.00432	1	2	61	28193	Lpl|1.22282275032
negative regulation of mitochondrial RNA catabolic process	GO:0000961	0.00432	1	2	61	28193	Slirp|1.20118287013
B cell negative selection	GO:0002352	0.00432	1	2	61	28193	Bak1|0.449815257444
post-embryonic camera-type eye morphogenesis	GO:0048597	0.00432	1	2	61	28193	Bak1|0.449815257444
regulation of transcription involved in primary germ layer cell fate commitment	GO:0060796	0.00432	1	2	61	28193	Sox17|0.822054629223
N-acetylglucosamine biosynthetic process	GO:0006045	0.00432	1	2	61	28193	Nanp|1.20263319515
N-acetylneuraminate biosynthetic process	GO:0046380	0.00432	1	2	61	28193	Nanp|1.20263319515
selenocysteine biosynthetic process	GO:0016260	0.00432	1	2	61	28193	Sephs1|0.768811750176
negative regulation of catalytic activity	GO:0043086	0.00437	7	952	61	28193	Ppp1r8|1.22125581143;P08932|2.08861308935;Anxa3|1.23017535668;Serpina3n|1.22365576894;Kng1|1.96085115682;Itih4|1.20409724455;Mug1|0.771608110853
regulation of protein secretion	GO:0050708	0.00464	5	503	61	28193	Lpl|1.22282275032;Oxct1|0.749545798871;Ifih1|0.737414410209;Dhx36|0.795957587361;Rbp4|0.830856829699
porphyrin-containing compound metabolic process	GO:0006778	0.00468	2	47	61	28193	Hpx|1.29792954786;Cox15|0.746310219994
response to external stimulus	GO:0009605	0.00471	14	3040	61	28193	Spata18|1.24371133819;P08932|2.08861308935;Anxa3|1.23017535668;Serpina3n|1.22365576894;Orm1|1.79793200829;Hp|1.50273029272;Kng1|1.96085115682;Ppl|0.762465703663;Oxct1|0.749545798871;Ifih1|0.737414410209;Itga1|0.811323853398;Dhx36|0.795957587361;Bak1|0.449815257444;Stx3|0.646367146367
negative regulation of hydrolase activity	GO:0051346	0.00472	5	505	61	28193	P08932|2.08861308935;Serpina3n|1.22365576894;Kng1|1.96085115682;Itih4|1.20409724455;Mug1|0.771608110853
positive regulation of type I interferon production	GO:0032481	0.00487	2	48	61	28193	Ifih1|0.737414410209;Dhx36|0.795957587361
positive regulation of secretion	GO:0051047	0.00529	5	519	61	28193	Lpl|1.22282275032;Oxct1|0.749545798871;Ifih1|0.737414410209;Dhx36|0.795957587361;Rbp4|0.830856829699
response to growth hormone	GO:0060416	0.00548	2	51	61	28193	Orm1|1.79793200829;Hp|1.50273029272
synaptic vesicle cycle	GO:0099504	0.00562	3	166	61	28193	Pacsin1|0.760998659459;Otof|0.819219054983;Stx3|0.646367146367
negative regulation of molecular function	GO:0044092	0.00592	8	1272	61	28193	Ppp1r8|1.22125581143;P08932|2.08861308935;Anxa3|1.23017535668;Serpina3n|1.22365576894;Kng1|1.96085115682;Itih4|1.20409724455;Mug1|0.771608110853;Commd6|0.832689641513
negative regulation of metabolic process	GO:0009892	0.00595	14	3121	61	28193	Ppp1r8|1.22125581143;Rbm8a|1.25373622086;Upf1|1.2008973259;P08932|2.08861308935;Anxa3|1.23017535668;Serpina3n|1.22365576894;Bclaf1|1.2450204205;Kng1|1.96085115682;Slirp|1.20118287013;Itih4|1.20409724455;Sox17|0.822054629223;Mug1|0.771608110853;Commd6|0.832689641513;Bak1|0.449815257444
positive regulation of protein transport	GO:0051222	0.00619	5	539	61	28193	Lpl|1.22282275032;Oxct1|0.749545798871;Ifih1|0.737414410209;Dhx36|0.795957587361;Rbp4|0.830856829699
positive regulation of establishment of protein localization	GO:1904951	0.00629	5	541	61	28193	Lpl|1.22282275032;Oxct1|0.749545798871;Ifih1|0.737414410209;Dhx36|0.795957587361;Rbp4|0.830856829699
negative regulation of macromolecule metabolic process	GO:0010605	0.00636	13	2811	61	28193	Ppp1r8|1.22125581143;Rbm8a|1.25373622086;Upf1|1.2008973259;P08932|2.08861308935;Serpina3n|1.22365576894;Bclaf1|1.2450204205;Kng1|1.96085115682;Slirp|1.20118287013;Itih4|1.20409724455;Sox17|0.822054629223;Mug1|0.771608110853;Commd6|0.832689641513;Bak1|0.449815257444
glomerular visceral epithelial cell migration	GO:0090521	0.00648	1	3	61	28193	Nup188|0.742900023089
retinol transport	GO:0034633	0.00648	1	3	61	28193	Rbp4|0.830856829699
inner cell mass cellular morphogenesis	GO:0001828	0.00648	1	3	61	28193	Sox17|0.822054629223
regulation of Wnt signaling pathway involved in heart development	GO:0003307	0.00648	1	3	61	28193	Sox17|0.822054629223
heme a biosynthetic process	GO:0006784	0.00648	1	3	61	28193	Cox15|0.746310219994
Factor XII activation	GO:0002542	0.00648	1	3	61	28193	Kng1|1.96085115682
negative regulation of Wnt signaling pathway involved in heart development	GO:0003308	0.00648	1	3	61	28193	Sox17|0.822054629223
negative regulation of mesodermal cell fate specification	GO:0042662	0.00648	1	3	61	28193	Sox17|0.822054629223
terpenoid transport	GO:0046865	0.00648	1	3	61	28193	Rbp4|0.830856829699
cardiac cell fate determination	GO:0060913	0.00648	1	3	61	28193	Sox17|0.822054629223
cardiac cell fate specification	GO:0060912	0.00648	1	3	61	28193	Sox17|0.822054629223
mitophagy by induced vacuole formation	GO:0035695	0.00648	1	3	61	28193	Spata18|1.24371133819
nuclear migration along microtubule	GO:0030473	0.00648	1	3	61	28193	Sun2|0.820515663109
isoprenoid transport	GO:0046864	0.00648	1	3	61	28193	Rbp4|0.830856829699
nuclear matrix organization	GO:0043578	0.00648	1	3	61	28193	Sun2|0.820515663109
stem cell fate specification	GO:0048866	0.00648	1	3	61	28193	Sox17|0.822054629223
heme a metabolic process	GO:0046160	0.00648	1	3	61	28193	Cox15|0.746310219994
glucosamine-containing compound biosynthetic process	GO:1901073	0.00648	1	3	61	28193	Nanp|1.20263319515
modulation of microtubule cytoskeleton involved in cerebral cortex radial glia guided migration	GO:0021815	0.00648	1	3	61	28193	Sun2|0.820515663109
nucleobase-containing compound catabolic process	GO:0034655	0.00699	4	350	61	28193	Rbm8a|1.25373622086;Upf1|1.2008973259;Slirp|1.20118287013;Rnaset2|0.73840339825
inflammatory response	GO:0006954	0.00701	6	787	61	28193	P08932|2.08861308935;Serpina3n|1.22365576894;Orm1|1.79793200829;Hp|1.50273029272;Kng1|1.96085115682;Itih4|1.20409724455
response to glucocorticoid	GO:0051384	0.0072	4	353	61	28193	Anxa3|1.23017535668;Serpina3n|1.22365576894;Orm1|1.79793200829;Hp|1.50273029272
tetrapyrrole metabolic process	GO:0033013	0.00728	2	59	61	28193	Hpx|1.29792954786;Cox15|0.746310219994
regulation of blood vessel size	GO:0050880	0.00779	3	187	61	28193	P08932|2.08861308935;Kng1|1.96085115682;Itga1|0.811323853398
regeneration	GO:0031099	0.00785	4	362	61	28193	Anxa3|1.23017535668;Orm1|1.79793200829;Hp|1.50273029272;Bak1|0.449815257444
regulation of cytokine secretion	GO:0050707	0.00791	3	188	61	28193	Lpl|1.22282275032;Ifih1|0.737414410209;Dhx36|0.795957587361
regulation of tube size	GO:0035150	0.00791	3	188	61	28193	P08932|2.08861308935;Kng1|1.96085115682;Itga1|0.811323853398
protein localization	GO:0008104	0.00796	13	2889	61	28193	Ube2q1|1.34076699542;Lamtor2|1.3125;Lpl|1.22282275032;Pacsin1|0.760998659459;Oxct1|0.749545798871;Nup188|0.742900023089;Ifih1|0.737414410209;Sun2|0.820515663109;Dhx36|0.795957587361;LOC100359600|0.820766733267;Stx3|0.646367146367;Rbp4|0.830856829699;Kcnip4|0.826281404235
interferon-beta secretion	GO:0035546	0.00863	1	4	61	28193	Ifih1|0.737414410209
telomerase RNA stabilization	GO:0090669	0.00863	1	4	61	28193	Dhx36|0.795957587361
activation of plasma proteins involved in acute inflammatory response	GO:0002541	0.00863	1	4	61	28193	Kng1|1.96085115682
B cell selection	GO:0002339	0.00863	1	4	61	28193	Bak1|0.449815257444
gall bladder development	GO:0061010	0.00863	1	4	61	28193	Sox17|0.822054629223
endocardium formation	GO:0060214	0.00863	1	4	61	28193	Sox17|0.822054629223
plasma kallikrein-kinin cascade	GO:0002353	0.00863	1	4	61	28193	Kng1|1.96085115682
kinin cascade	GO:0002254	0.00863	1	4	61	28193	Kng1|1.96085115682
regulation of interferon-beta secretion	GO:0035547	0.00863	1	4	61	28193	Ifih1|0.737414410209
positive regulation of interferon-beta secretion	GO:0035549	0.00863	1	4	61	28193	Ifih1|0.737414410209
ketone body catabolic process	GO:0046952	0.00863	1	4	61	28193	Oxct1|0.749545798871
endodermal digestive tract morphogenesis	GO:0061031	0.00863	1	4	61	28193	Sox17|0.822054629223
regulation of hydrolase activity	GO:0051336	0.00901	9	1659	61	28193	P08932|2.08861308935;Serpina3n|1.22365576894;Kng1|1.96085115682;Lamtor2|1.3125;Itih4|1.20409724455;Itga1|0.811323853398;Mug1|0.771608110853;Dock1|0.77750965251;Bak1|0.449815257444
multi-organism process	GO:0051704	0.00918	12	2607	61	28193	Spata18|1.24371133819;Anxa3|1.23017535668;Serpina3n|1.22365576894;Orm1|1.79793200829;Hp|1.50273029272;Ube2q1|1.34076699542;Slirp|1.20118287013;Sox17|0.822054629223;Ifih1|0.737414410209;Dhx36|0.795957587361;Epn1|0.831218568836;Bak1|0.449815257444
negative regulation of hemostasis	GO:1900047	0.0093	2	67	61	28193	P08932|2.08861308935;Kng1|1.96085115682
negative regulation of blood coagulation	GO:0030195	0.0093	2	67	61	28193	P08932|2.08861308935;Kng1|1.96085115682
carboxylic acid biosynthetic process	GO:0046394	0.00952	4	383	61	28193	Fam213b|1.24602904714;Nanp|1.20263319515;Lpl|1.22282275032;Sephs1|0.768811750176
organic acid biosynthetic process	GO:0016053	0.00952	4	383	61	28193	Fam213b|1.24602904714;Nanp|1.20263319515;Lpl|1.22282275032;Sephs1|0.768811750176
response to corticosteroid	GO:0031960	0.00961	4	384	61	28193	Anxa3|1.23017535668;Serpina3n|1.22365576894;Orm1|1.79793200829;Hp|1.50273029272
negative regulation of coagulation	GO:0050819	0.0101	2	70	61	28193	P08932|2.08861308935;Kng1|1.96085115682
defense response	GO:0006952	0.0105	9	1701	61	28193	P08932|2.08861308935;Anxa3|1.23017535668;Serpina3n|1.22365576894;Orm1|1.79793200829;Hp|1.50273029272;Hpx|1.29792954786;Kng1|1.96085115682;Itih4|1.20409724455;Ifih1|0.737414410209
signal release	GO:0023061	0.0106	5	615	61	28193	Ube2q1|1.34076699542;Oxct1|0.749545798871;Otof|0.819219054983;Stx3|0.646367146367;Rbp4|0.830856829699
regulation of type I interferon production	GO:0032479	0.0107	2	72	61	28193	Ifih1|0.737414410209;Dhx36|0.795957587361
phosphagen biosynthetic process	GO:0042396	0.0108	1	5	61	28193	Ckm|0.764919127222
mitochondrial protein catabolic process	GO:0035694	0.0108	1	5	61	28193	Spata18|1.24371133819
regulation of mitochondrial RNA catabolic process	GO:0000960	0.0108	1	5	61	28193	Slirp|1.20118287013
endocardium morphogenesis	GO:0003160	0.0108	1	5	61	28193	Sox17|0.822054629223
positive regulation of humoral immune response mediated by circulating immunoglobulin	GO:0002925	0.0108	1	5	61	28193	Hpx|1.29792954786
phosphocreatine biosynthetic process	GO:0046314	0.0108	1	5	61	28193	Ckm|0.764919127222
endoplasmic reticulum tubular network membrane organization	GO:1990809	0.0108	1	5	61	28193	Atl2|1.22596475326
apoptotic process involved in patterning of blood vessels	GO:1902262	0.0108	1	5	61	28193	Bak1|0.449815257444
macromolecule localization	GO:0033036	0.0108	14	3346	61	28193	Rbm8a|1.25373622086;Ube2q1|1.34076699542;Lamtor2|1.3125;Lpl|1.22282275032;Pacsin1|0.760998659459;Oxct1|0.749545798871;Nup188|0.742900023089;Ifih1|0.737414410209;Sun2|0.820515663109;Dhx36|0.795957587361;LOC100359600|0.820766733267;Stx3|0.646367146367;Rbp4|0.830856829699;Kcnip4|0.826281404235
establishment of synaptic vesicle localization	GO:0097480	0.011	3	212	61	28193	Pacsin1|0.760998659459;Otof|0.819219054983;Stx3|0.646367146367
synaptic vesicle transport	GO:0048489	0.011	3	212	61	28193	Pacsin1|0.760998659459;Otof|0.819219054983;Stx3|0.646367146367
cellular nitrogen compound catabolic process	GO:0044270	0.0112	4	402	61	28193	Rbm8a|1.25373622086;Upf1|1.2008973259;Slirp|1.20118287013;Rnaset2|0.73840339825
cytokine secretion	GO:0050663	0.0112	3	214	61	28193	Lpl|1.22282275032;Ifih1|0.737414410209;Dhx36|0.795957587361
vascular process in circulatory system	GO:0003018	0.0115	3	216	61	28193	P08932|2.08861308935;Kng1|1.96085115682;Itga1|0.811323853398
pigment metabolic process	GO:0042440	0.0115	2	75	61	28193	Hpx|1.29792954786;Cox15|0.746310219994
type I interferon production	GO:0032606	0.0115	2	75	61	28193	Ifih1|0.737414410209;Dhx36|0.795957587361
response to nutrient	GO:0007584	0.0117	4	407	61	28193	Serpina3n|1.22365576894;Orm1|1.79793200829;Hp|1.50273029272;Oxct1|0.749545798871
chemical homeostasis	GO:0048878	0.012	8	1438	61	28193	P08932|2.08861308935;Hpx|1.29792954786;Kng1|1.96085115682;Lpl|1.22282275032;Oxct1|0.749545798871;Bak1|0.449815257444;Dmxl2|0.804768461993;Rbp4|0.830856829699
synaptic vesicle localization	GO:0097479	0.0122	3	221	61	28193	Pacsin1|0.760998659459;Otof|0.819219054983;Stx3|0.646367146367
transport	GO:0006810	0.0123	22	6399	61	28193	Rbm8a|1.25373622086;Anxa3|1.23017535668;Orm1|1.79793200829;Anxa4|1.23335488583;Hpx|1.29792954786;Ube2q1|1.34076699542;Lpl|1.22282275032;Pacsin1|0.760998659459;Oxct1|0.749545798871;Nup188|0.742900023089;Ifih1|0.737414410209;Sun2|0.820515663109;Otof|0.819219054983;LOC259245|0.822467222092;Dhx36|0.795957587361;Cox15|0.746310219994;Epn1|0.831218568836;Bak1|0.449815257444;LOC100359600|0.820766733267;S…
response to vitamin	GO:0033273	0.0125	3	223	61	28193	Serpina3n|1.22365576894;Orm1|1.79793200829;Hp|1.50273029272
response to other organism	GO:0051707	0.0126	7	1164	61	28193	Anxa3|1.23017535668;Serpina3n|1.22365576894;Orm1|1.79793200829;Hp|1.50273029272;Ifih1|0.737414410209;Dhx36|0.795957587361;Bak1|0.449815257444
response to external biotic stimulus	GO:0043207	0.0129	7	1170	61	28193	Anxa3|1.23017535668;Serpina3n|1.22365576894;Orm1|1.79793200829;Hp|1.50273029272;Ifih1|0.737414410209;Dhx36|0.795957587361;Bak1|0.449815257444
cardiac endothelial cell differentiation	GO:0003348	0.0129	1	6	61	28193	Sox17|0.822054629223
phosphagen metabolic process	GO:0006599	0.0129	1	6	61	28193	Ckm|0.764919127222
positive regulation of cholesterol storage	GO:0010886	0.0129	1	6	61	28193	Lpl|1.22282275032
endocardial cell differentiation	GO:0060956	0.0129	1	6	61	28193	Sox17|0.822054629223
stem cell fate commitment	GO:0048865	0.0129	1	6	61	28193	Sox17|0.822054629223
mitochondrial RNA catabolic process	GO:0000957	0.0129	1	6	61	28193	Slirp|1.20118287013
negative regulation of mesoderm development	GO:2000381	0.0129	1	6	61	28193	Sox17|0.822054629223
positive regulation of interferon-gamma-mediated signaling pathway	GO:0060335	0.0129	1	6	61	28193	Hpx|1.29792954786
common bile duct development	GO:0061009	0.0129	1	6	61	28193	Sox17|0.822054629223
phosphocreatine metabolic process	GO:0006603	0.0129	1	6	61	28193	Ckm|0.764919127222
post-embryonic eye morphogenesis	GO:0048050	0.0129	1	6	61	28193	Bak1|0.449815257444
negative regulation of gastrulation	GO:2000542	0.0129	1	6	61	28193	Sox17|0.822054629223
regulation of mesodermal cell fate specification	GO:0042661	0.0129	1	6	61	28193	Sox17|0.822054629223
negative regulation of cell fate specification	GO:0009996	0.0129	1	6	61	28193	Sox17|0.822054629223
positive regulation of response to interferon-gamma	GO:0060332	0.0129	1	6	61	28193	Hpx|1.29792954786
small molecule biosynthetic process	GO:0044283	0.013	5	647	61	28193	Fam213b|1.24602904714;Nanp|1.20263319515;Lpl|1.22282275032;Sephs1|0.768811750176;Rbp4|0.830856829699
negative regulation of wound healing	GO:0061045	0.0134	2	81	61	28193	P08932|2.08861308935;Kng1|1.96085115682
aromatic compound catabolic process	GO:0019439	0.0138	4	428	61	28193	Rbm8a|1.25373622086;Upf1|1.2008973259;Slirp|1.20118287013;Rnaset2|0.73840339825
endomembrane system organization	GO:0010256	0.0141	5	661	61	28193	Atl2|1.22596475326;Pacsin1|0.760998659459;Sun2|0.820515663109;Stx3|0.646367146367;Kcnip4|0.826281404235
regulation of proteolysis	GO:0030162	0.0146	6	923	61	28193	P08932|2.08861308935;Serpina3n|1.22365576894;Kng1|1.96085115682;Itih4|1.20409724455;Mug1|0.771608110853;Bak1|0.449815257444
exocytic insertion of neurotransmitter receptor to postsynaptic membrane	GO:0098967	0.015	1	7	61	28193	Stx3|0.646367146367
fatty acid derivative catabolic process	GO:1901569	0.015	1	7	61	28193	Oxct1|0.749545798871
exocytic insertion of neurotransmitter receptor to plasma membrane	GO:0098881	0.015	1	7	61	28193	Stx3|0.646367146367
activation of cysteine-type endopeptidase activity involved in apoptotic process by cytochrome c	GO:0008635	0.015	1	7	61	28193	Bak1|0.449815257444
positive regulation of tyrosine phosphorylation of Stat1 protein	GO:0042511	0.015	1	7	61	28193	Hpx|1.29792954786
Wnt signaling pathway involved in heart development	GO:0003306	0.015	1	7	61	28193	Sox17|0.822054629223
positive regulation of sequestering of triglyceride	GO:0010890	0.015	1	7	61	28193	Lpl|1.22282275032
MDA-5 signaling pathway	GO:0039530	0.015	1	7	61	28193	Ifih1|0.737414410209
post-embryonic camera-type eye development	GO:0031077	0.015	1	7	61	28193	Bak1|0.449815257444
endodermal cell fate specification	GO:0001714	0.015	1	7	61	28193	Sox17|0.822054629223
endoplasmic reticulum membrane organization	GO:0090158	0.015	1	7	61	28193	Atl2|1.22596475326
cell motility involved in cerebral cortex radial glia guided migration	GO:0021814	0.015	1	7	61	28193	Sun2|0.820515663109
chronic inflammatory response to antigenic stimulus	GO:0002439	0.015	1	7	61	28193	Orm1|1.79793200829
ncRNA processing	GO:0034470	0.0154	4	442	61	28193	Thumpd3|1.23649780025;Dus3l|1.41246137747;ENSRNOG00000004787|0.799746742891;Thg1l|0.827370656371
response to stress	GO:0006950	0.0154	17	4588	61	28193	Spata18|1.24371133819;F9|1.26983486357;Upf1|1.2008973259;P08932|2.08861308935;Anxa3|1.23017535668;Serpina3n|1.22365576894;Orm1|1.79793200829;Hp|1.50273029272;Hpx|1.29792954786;Bclaf1|1.2450204205;Kng1|1.96085115682;Itih4|1.20409724455;Lpl|1.22282275032;Oxct1|0.749545798871;Ifih1|0.737414410209;Ckm|0.764919127222;Bak1|0.449815257444
response to temperature stimulus	GO:0009266	0.0159	3	244	61	28193	Hp|1.50273029272;Lpl|1.22282275032;Ckm|0.764919127222
nitrogen compound transport	GO:0071705	0.0165	11	2483	61	28193	Rbm8a|1.25373622086;Hpx|1.29792954786;Ube2q1|1.34076699542;Lpl|1.22282275032;Oxct1|0.749545798871;Nup188|0.742900023089;Ifih1|0.737414410209;Dhx36|0.795957587361;LOC100359600|0.820766733267;Stx3|0.646367146367;Rbp4|0.830856829699
response to biotic stimulus	GO:0009607	0.0166	7	1230	61	28193	Anxa3|1.23017535668;Serpina3n|1.22365576894;Orm1|1.79793200829;Hp|1.50273029272;Ifih1|0.737414410209;Dhx36|0.795957587361;Bak1|0.449815257444
establishment of localization	GO:0051234	0.0167	22	6572	61	28193	Rbm8a|1.25373622086;Anxa3|1.23017535668;Orm1|1.79793200829;Anxa4|1.23335488583;Hpx|1.29792954786;Ube2q1|1.34076699542;Lpl|1.22282275032;Pacsin1|0.760998659459;Oxct1|0.749545798871;Nup188|0.742900023089;Ifih1|0.737414410209;Sun2|0.820515663109;Otof|0.819219054983;LOC259245|0.822467222092;Dhx36|0.795957587361;Cox15|0.746310219994;Epn1|0.831218568836;Bak1|0.449815257444;LOC100359600|0.820766733267;S…
response to cobalamin	GO:0033590	0.0172	1	8	61	28193	Hp|1.50273029272
selenocysteine metabolic process	GO:0016259	0.0172	1	8	61	28193	Sephs1|0.768811750176
tRNA dihydrouridine synthesis	GO:0002943	0.0172	1	8	61	28193	Dus3l|1.41246137747
regulation of stem cell division	GO:2000035	0.0172	1	8	61	28193	Sox17|0.822054629223
synaptic vesicle docking	GO:0016081	0.0172	1	8	61	28193	Stx3|0.646367146367
negative regulation of endoplasmic reticulum calcium ion concentration	GO:0032471	0.0172	1	8	61	28193	Bak1|0.449815257444
regulation of protein metabolic process	GO:0051246	0.0178	13	3200	61	28193	Ppp1r8|1.22125581143;Rbm8a|1.25373622086;P08932|2.08861308935;Serpina3n|1.22365576894;Hpx|1.29792954786;Kng1|1.96085115682;Lamtor2|1.3125;Itih4|1.20409724455;Sox17|0.822054629223;Mrps27|0.826786382175;Itga1|0.811323853398;Mug1|0.771608110853;Bak1|0.449815257444
negative regulation of cellular protein metabolic process	GO:0032269	0.018	7	1251	61	28193	Ppp1r8|1.22125581143;P08932|2.08861308935;Serpina3n|1.22365576894;Kng1|1.96085115682;Itih4|1.20409724455;Mug1|0.771608110853;Bak1|0.449815257444
regulation of catalytic activity	GO:0050790	0.0181	12	2858	61	28193	Ppp1r8|1.22125581143;P08932|2.08861308935;Anxa3|1.23017535668;Serpina3n|1.22365576894;Kng1|1.96085115682;Lamtor2|1.3125;Itih4|1.20409724455;Itga1|0.811323853398;Shoc2|0.832776559514;Mug1|0.771608110853;Dock1|0.77750965251;Bak1|0.449815257444
positive regulation of signaling	GO:0023056	0.0185	9	1868	61	28193	Hpx|1.29792954786;Kng1|1.96085115682;Lamtor2|1.3125;Oxct1|0.749545798871;Itga1|0.811323853398;Shoc2|0.832776559514;Bak1|0.449815257444;Stx3|0.646367146367;Rbp4|0.830856829699
positive regulation of cell communication	GO:0010647	0.0188	9	1874	61	28193	Hpx|1.29792954786;Kng1|1.96085115682;Lamtor2|1.3125;Oxct1|0.749545798871;Itga1|0.811323853398;Shoc2|0.832776559514;Bak1|0.449815257444;Stx3|0.646367146367;Rbp4|0.830856829699
regulated exocytosis	GO:0045055	0.0188	3	260	61	28193	Anxa3|1.23017535668;Otof|0.819219054983;Stx3|0.646367146367
positive regulation of homeostatic process	GO:0032846	0.0188	3	260	61	28193	Oxct1|0.749545798871;Dhx36|0.795957587361;Bak1|0.449815257444
blood coagulation	GO:0007596	0.019	3	261	61	28193	F9|1.26983486357;P08932|2.08861308935;Kng1|1.96085115682
response to dsRNA	GO:0043331	0.0192	2	98	61	28193	Ifih1|0.737414410209;Dhx36|0.795957587361
amino sugar biosynthetic process	GO:0046349	0.0193	1	9	61	28193	Nanp|1.20263319515
proline catabolic process to glutamate	GO:0010133	0.0193	1	9	61	28193	Prodh1|0.781377219147
cellular ketone body metabolic process	GO:0046950	0.0193	1	9	61	28193	Oxct1|0.749545798871
cardiac cell fate commitment	GO:0060911	0.0193	1	9	61	28193	Sox17|0.822054629223
inner cell mass cell differentiation	GO:0001826	0.0193	1	9	61	28193	Sox17|0.822054629223
regulation of humoral immune response mediated by circulating immunoglobulin	GO:0002923	0.0193	1	9	61	28193	Hpx|1.29792954786
regulation of molecular function	GO:0065009	0.0194	14	3594	61	28193	Ppp1r8|1.22125581143;P08932|2.08861308935;Anxa3|1.23017535668;Serpina3n|1.22365576894;Kng1|1.96085115682;Lamtor2|1.3125;Itih4|1.20409724455;Itga1|0.811323853398;Shoc2|0.832776559514;Mug1|0.771608110853;Commd6|0.832689641513;Dock1|0.77750965251;Bak1|0.449815257444;Kcnip4|0.826281404235
exocytosis	GO:0006887	0.0195	4	475	61	28193	Anxa3|1.23017535668;Anxa4|1.23335488583;Otof|0.819219054983;Stx3|0.646367146367
positive regulation of insulin secretion	GO:0032024	0.0195	2	99	61	28193	Oxct1|0.749545798871;Rbp4|0.830856829699
hemostasis	GO:0007599	0.0196	3	264	61	28193	F9|1.26983486357;P08932|2.08861308935;Kng1|1.96085115682
locomotion	GO:0040011	0.02	9	1894	61	28193	Anxa3|1.23017535668;Avl9|1.21284820461;Slirp|1.20118287013;Sox17|0.822054629223;Nup188|0.742900023089;Sun2|0.820515663109;Itga1|0.811323853398;Dock1|0.77750965251;Stx3|0.646367146367
coagulation	GO:0050817	0.0202	3	267	61	28193	F9|1.26983486357;P08932|2.08861308935;Kng1|1.96085115682
positive regulation of macrophage derived foam cell differentiation	GO:0010744	0.0214	1	10	61	28193	Lpl|1.22282275032
regulation of protein heterodimerization activity	GO:0043497	0.0214	1	10	61	28193	Bak1|0.449815257444
post-embryonic animal organ morphogenesis	GO:0048563	0.0214	1	10	61	28193	Bak1|0.449815257444
embryonic foregut morphogenesis	GO:0048617	0.0214	1	10	61	28193	Sox17|0.822054629223
regulation of cholesterol storage	GO:0010885	0.0214	1	10	61	28193	Lpl|1.22282275032
heme transport	GO:0015886	0.0214	1	10	61	28193	Hpx|1.29792954786
endocardium development	GO:0003157	0.0214	1	10	61	28193	Sox17|0.822054629223
establishment of protein localization	GO:0045184	0.0215	10	2244	61	28193	Ube2q1|1.34076699542;Lpl|1.22282275032;Pacsin1|0.760998659459;Oxct1|0.749545798871;Nup188|0.742900023089;Ifih1|0.737414410209;Dhx36|0.795957587361;LOC100359600|0.820766733267;Stx3|0.646367146367;Rbp4|0.830856829699
localization of cell	GO:0051674	0.0225	8	1614	61	28193	Anxa3|1.23017535668;Avl9|1.21284820461;Slirp|1.20118287013;Sox17|0.822054629223;Nup188|0.742900023089;Sun2|0.820515663109;Itga1|0.811323853398;Dock1|0.77750965251
cell motility	GO:0048870	0.0225	8	1614	61	28193	Anxa3|1.23017535668;Avl9|1.21284820461;Slirp|1.20118287013;Sox17|0.822054629223;Nup188|0.742900023089;Sun2|0.820515663109;Itga1|0.811323853398;Dock1|0.77750965251
protein homotetramerization	GO:0051289	0.0226	2	107	61	28193	Cryz|0.796814230153;Thg1l|0.827370656371
regulation of response to cytokine stimulus	GO:0060759	0.0226	2	107	61	28193	Hpx|1.29792954786;Ifih1|0.737414410209
single-organism transport	GO:0044765	0.0229	18	5175	61	28193	Anxa3|1.23017535668;Anxa4|1.23335488583;Hpx|1.29792954786;Ube2q1|1.34076699542;Lpl|1.22282275032;Pacsin1|0.760998659459;Oxct1|0.749545798871;Nup188|0.742900023089;Ifih1|0.737414410209;Sun2|0.820515663109;Otof|0.819219054983;Dhx36|0.795957587361;Cox15|0.746310219994;Bak1|0.449815257444;LOC100359600|0.820766733267;Stx3|0.646367146367;Rbp4|0.830856829699;Kcnip4|0.826281404235
negative regulation of protein metabolic process	GO:0051248	0.0234	7	1320	61	28193	Ppp1r8|1.22125581143;P08932|2.08861308935;Serpina3n|1.22365576894;Kng1|1.96085115682;Itih4|1.20409724455;Mug1|0.771608110853;Bak1|0.449815257444
foregut morphogenesis	GO:0007440	0.0235	1	11	61	28193	Sox17|0.822054629223
positive regulation of tumor necrosis factor secretion	GO:1904469	0.0235	1	11	61	28193	Ifih1|0.737414410209
actin filament-based transport	GO:0099515	0.0235	1	11	61	28193	Sun2|0.820515663109
prolactin secretion	GO:0070459	0.0235	1	11	61	28193	Ube2q1|1.34076699542
ketone body metabolic process	GO:1902224	0.0235	1	11	61	28193	Oxct1|0.749545798871
N-acetylneuraminate metabolic process	GO:0006054	0.0235	1	11	61	28193	Nanp|1.20263319515
single-organism membrane organization	GO:0044802	0.0237	6	1031	61	28193	Atl2|1.22596475326;Pacsin1|0.760998659459;Sun2|0.820515663109;Bak1|0.449815257444;Stx3|0.646367146367;Kcnip4|0.826281404235
zymogen activation	GO:0031638	0.0238	2	110	61	28193	F9|1.26983486357;Bak1|0.449815257444
regulation of cellular protein metabolic process	GO:0032268	0.0244	12	2980	61	28193	Ppp1r8|1.22125581143;Rbm8a|1.25373622086;P08932|2.08861308935;Serpina3n|1.22365576894;Hpx|1.29792954786;Kng1|1.96085115682;Lamtor2|1.3125;Itih4|1.20409724455;Mrps27|0.826786382175;Itga1|0.811323853398;Mug1|0.771608110853;Bak1|0.449815257444
cellular chemical homeostasis	GO:0055082	0.025	6	1043	61	28193	P08932|2.08861308935;Hpx|1.29792954786;Kng1|1.96085115682;Oxct1|0.749545798871;Bak1|0.449815257444;Dmxl2|0.804768461993
peptide transport	GO:0015833	0.025	9	1968	61	28193	Ube2q1|1.34076699542;Lpl|1.22282275032;Oxct1|0.749545798871;Nup188|0.742900023089;Ifih1|0.737414410209;Dhx36|0.795957587361;LOC100359600|0.820766733267;Stx3|0.646367146367;Rbp4|0.830856829699
protein localization to plasma membrane	GO:0072659	0.025	3	290	61	28193	Pacsin1|0.760998659459;Stx3|0.646367146367;Kcnip4|0.826281404235
RNA processing	GO:0006396	0.0252	6	1045	61	28193	Rbm8a|1.25373622086;Thumpd3|1.23649780025;Dus3l|1.41246137747;ENSRNOG00000004787|0.799746742891;Dhx36|0.795957587361;Thg1l|0.827370656371
negative regulation of RNA catabolic process	GO:1902369	0.0257	1	12	61	28193	Slirp|1.20118287013
histone mRNA catabolic process	GO:0071044	0.0257	1	12	61	28193	Upf1|1.2008973259
regulation of sequestering of triglyceride	GO:0010889	0.0257	1	12	61	28193	Lpl|1.22282275032
regulation of mesoderm development	GO:2000380	0.0257	1	12	61	28193	Sox17|0.822054629223
vagina development	GO:0060068	0.0257	1	12	61	28193	Bak1|0.449815257444
mesodermal cell fate specification	GO:0007501	0.0257	1	12	61	28193	Sox17|0.822054629223
response to mycotoxin	GO:0010046	0.0257	1	12	61	28193	Bak1|0.449815257444
cholesterol storage	GO:0010878	0.0257	1	12	61	28193	Lpl|1.22282275032
establishment of organelle localization	GO:0051656	0.0257	4	517	61	28193	Pacsin1|0.760998659459;Sun2|0.820515663109;Otof|0.819219054983;Stx3|0.646367146367
establishment of vesicle localization	GO:0051650	0.0259	3	294	61	28193	Pacsin1|0.760998659459;Otof|0.819219054983;Stx3|0.646367146367
nuclear-transcribed mRNA catabolic process	GO:0000956	0.0262	2	116	61	28193	Rbm8a|1.25373622086;Upf1|1.2008973259
response to ethanol	GO:0045471	0.0264	3	296	61	28193	Oxct1|0.749545798871;Bak1|0.449815257444;Rbp4|0.830856829699
establishment of localization in cell	GO:0051649	0.0264	12	3014	61	28193	Anxa3|1.23017535668;Anxa4|1.23335488583;Ube2q1|1.34076699542;Pacsin1|0.760998659459;Oxct1|0.749545798871;Nup188|0.742900023089;Sun2|0.820515663109;Otof|0.819219054983;Bak1|0.449815257444;LOC100359600|0.820766733267;Stx3|0.646367146367;Rbp4|0.830856829699
regulation of hemostasis	GO:1900046	0.0266	2	117	61	28193	P08932|2.08861308935;Kng1|1.96085115682
regulation of blood coagulation	GO:0030193	0.0266	2	117	61	28193	P08932|2.08861308935;Kng1|1.96085115682
cellular cation homeostasis	GO:0030003	0.0267	5	780	61	28193	P08932|2.08861308935;Hpx|1.29792954786;Kng1|1.96085115682;Bak1|0.449815257444;Dmxl2|0.804768461993
protein localization to cell periphery	GO:1990778	0.0271	3	299	61	28193	Pacsin1|0.760998659459;Stx3|0.646367146367;Kcnip4|0.826281404235
amide transport	GO:0042886	0.0275	9	2002	61	28193	Ube2q1|1.34076699542;Lpl|1.22282275032;Oxct1|0.749545798871;Nup188|0.742900023089;Ifih1|0.737414410209;Dhx36|0.795957587361;LOC100359600|0.820766733267;Stx3|0.646367146367;Rbp4|0.830856829699
regulation of tyrosine phosphorylation of Stat1 protein	GO:0042510	0.0278	1	13	61	28193	Hpx|1.29792954786
negative regulation of cell fate commitment	GO:0010454	0.0278	1	13	61	28193	Sox17|0.822054629223
positive regulation of chemokine secretion	GO:0090197	0.0278	1	13	61	28193	Lpl|1.22282275032
ketone catabolic process	GO:0042182	0.0278	1	13	61	28193	Oxct1|0.749545798871
iron coordination entity transport	GO:1901678	0.0278	1	13	61	28193	Hpx|1.29792954786
neurotransmitter receptor transport to postsynaptic membrane	GO:0098969	0.0278	1	13	61	28193	Stx3|0.646367146367
cellular response to interferon-gamma	GO:0071346	0.0288	2	122	61	28193	Serpina3n|1.22365576894;Hpx|1.29792954786
regulation of coagulation	GO:0050818	0.0288	2	122	61	28193	P08932|2.08861308935;Kng1|1.96085115682
cellular oxidant detoxification	GO:0098869	0.0288	2	122	61	28193	Fam213b|1.24602904714;Hp|1.50273029272
cellular detoxification	GO:1990748	0.0288	2	122	61	28193	Fam213b|1.24602904714;Hp|1.50273029272
cellular ion homeostasis	GO:0006873	0.0292	5	799	61	28193	P08932|2.08861308935;Hpx|1.29792954786;Kng1|1.96085115682;Bak1|0.449815257444;Dmxl2|0.804768461993
regulation of biological quality	GO:0065008	0.0297	16	4548	61	28193	F9|1.26983486357;P08932|2.08861308935;Hpx|1.29792954786;Ube2q1|1.34076699542;Kng1|1.96085115682;Lpl|1.22282275032;Sox17|0.822054629223;Oxct1|0.749545798871;Sun2|0.820515663109;Otof|0.819219054983;Itga1|0.811323853398;Dhx36|0.795957587361;Bak1|0.449815257444;Stx3|0.646367146367;Dmxl2|0.804768461993;Rbp4|0.830856829699
response to UV-C	GO:0010225	0.0299	1	14	61	28193	Bak1|0.449815257444
proton-transporting V-type ATPase complex assembly	GO:0070070	0.0299	1	14	61	28193	Dmxl2|0.804768461993
neurotransmitter receptor transport to plasma membrane	GO:0098877	0.0299	1	14	61	28193	Stx3|0.646367146367
regulation of chemokine secretion	GO:0090196	0.0299	1	14	61	28193	Lpl|1.22282275032
vacuolar proton-transporting V-type ATPase complex assembly	GO:0070072	0.0299	1	14	61	28193	Dmxl2|0.804768461993
neutrophil degranulation	GO:0043312	0.0299	1	14	61	28193	Anxa3|1.23017535668
sequestering of triglyceride	GO:0030730	0.0299	1	14	61	28193	Lpl|1.22282275032
response to drug	GO:0042493	0.0306	5	809	61	28193	Orm1|1.79793200829;Hp|1.50273029272;Lpl|1.22282275032;Oxct1|0.749545798871;Bak1|0.449815257444
vesicle localization	GO:0051648	0.0307	3	314	61	28193	Pacsin1|0.760998659459;Otof|0.819219054983;Stx3|0.646367146367
detoxification	GO:0098754	0.031	2	127	61	28193	Fam213b|1.24602904714;Hp|1.50273029272
synaptic vesicle exocytosis	GO:0016079	0.0314	2	128	61	28193	Otof|0.819219054983;Stx3|0.646367146367
nuclear migration	GO:0007097	0.032	1	15	61	28193	Sun2|0.820515663109
rostrocaudal neural tube patterning	GO:0021903	0.032	1	15	61	28193	Sox17|0.822054629223
establishment of protein localization to postsynaptic membrane	GO:1903540	0.032	1	15	61	28193	Stx3|0.646367146367
chemokine secretion	GO:0090195	0.032	1	15	61	28193	Lpl|1.22282275032
very-low-density lipoprotein particle remodeling	GO:0034372	0.032	1	15	61	28193	Lpl|1.22282275032
positive regulation of endoplasmic reticulum unfolded protein response	GO:1900103	0.032	1	15	61	28193	Bak1|0.449815257444
establishment of nucleus localization	GO:0040023	0.032	1	15	61	28193	Sun2|0.820515663109
tyrosine phosphorylation of Stat1 protein	GO:0042508	0.032	1	15	61	28193	Hpx|1.29792954786
triglyceride-rich lipoprotein particle remodeling	GO:0034370	0.032	1	15	61	28193	Lpl|1.22282275032
peptide hormone secretion	GO:0030072	0.0329	3	323	61	28193	Ube2q1|1.34076699542;Oxct1|0.749545798871;Rbp4|0.830856829699
protein transport	GO:0015031	0.0334	9	2073	61	28193	Ube2q1|1.34076699542;Lpl|1.22282275032;Oxct1|0.749545798871;Nup188|0.742900023089;Ifih1|0.737414410209;Dhx36|0.795957587361;LOC100359600|0.820766733267;Stx3|0.646367146367;Rbp4|0.830856829699
positive regulation of response to stimulus	GO:0048584	0.0334	10	2414	61	28193	Hpx|1.29792954786;Bclaf1|1.2450204205;Kng1|1.96085115682;Lamtor2|1.3125;Oxct1|0.749545798871;Ifih1|0.737414410209;Itga1|0.811323853398;Shoc2|0.832776559514;Bak1|0.449815257444;Stx3|0.646367146367
positive regulation of peptide hormone secretion	GO:0090277	0.0337	2	133	61	28193	Oxct1|0.749545798871;Rbp4|0.830856829699
post-embryonic animal morphogenesis	GO:0009886	0.0341	1	16	61	28193	Bak1|0.449815257444
regulation of macrophage derived foam cell differentiation	GO:0010743	0.0341	1	16	61	28193	Lpl|1.22282275032
cell migration involved in gastrulation	GO:0042074	0.0341	1	16	61	28193	Sox17|0.822054629223
vesicle fusion to plasma membrane	GO:0099500	0.0341	1	16	61	28193	Stx3|0.646367146367
positive regulation of humoral immune response	GO:0002922	0.0341	1	16	61	28193	Hpx|1.29792954786
endodermal cell fate commitment	GO:0001711	0.0341	1	16	61	28193	Sox17|0.822054629223
proline catabolic process	GO:0006562	0.0341	1	16	61	28193	Prodh1|0.781377219147
membrane organization	GO:0061024	0.035	6	1130	61	28193	Atl2|1.22596475326;Pacsin1|0.760998659459;Sun2|0.820515663109;Bak1|0.449815257444;Stx3|0.646367146367;Kcnip4|0.826281404235
response to acid chemical	GO:0001101	0.0353	4	572	61	28193	Orm1|1.79793200829;Hp|1.50273029272;Lamtor2|1.3125;Rbp4|0.830856829699
positive regulation of peptide secretion	GO:0002793	0.0361	2	138	61	28193	Oxct1|0.749545798871;Rbp4|0.830856829699
cellular response to glucocorticoid stimulus	GO:0071385	0.0361	2	138	61	28193	Serpina3n|1.22365576894;Orm1|1.79793200829
regulation of cell fate specification	GO:0042659	0.0362	1	17	61	28193	Sox17|0.822054629223
mesodermal cell fate commitment	GO:0001710	0.0362	1	17	61	28193	Sox17|0.822054629223
histone mRNA metabolic process	GO:0008334	0.0362	1	17	61	28193	Upf1|1.2008973259
regulation of response to interferon-gamma	GO:0060330	0.0362	1	17	61	28193	Hpx|1.29792954786
xenobiotic catabolic process	GO:0042178	0.0362	1	17	61	28193	Cryz|0.796814230153
suckling behavior	GO:0001967	0.0362	1	17	61	28193	Ube2q1|1.34076699542
maintenance of protein location in nucleus	GO:0051457	0.0362	1	17	61	28193	Sun2|0.820515663109
hemoglobin metabolic process	GO:0020027	0.0362	1	17	61	28193	Hpx|1.29792954786
dosage compensation by inactivation of X chromosome	GO:0009048	0.0362	1	17	61	28193	Upf1|1.2008973259
positive regulation of mitochondrial translation	GO:0070131	0.0362	1	17	61	28193	Mrps27|0.826786382175
cytoskeletal anchoring at nuclear membrane	GO:0090286	0.0362	1	17	61	28193	Sun2|0.820515663109
regulation of interferon-gamma-mediated signaling pathway	GO:0060334	0.0362	1	17	61	28193	Hpx|1.29792954786
N-acetylglucosamine metabolic process	GO:0006044	0.0362	1	17	61	28193	Nanp|1.20263319515
negative regulation of cellular metabolic process	GO:0031324	0.0362	11	2798	61	28193	Ppp1r8|1.22125581143;P08932|2.08861308935;Serpina3n|1.22365576894;Bclaf1|1.2450204205;Kng1|1.96085115682;Slirp|1.20118287013;Itih4|1.20409724455;Sox17|0.822054629223;Mug1|0.771608110853;Commd6|0.832689641513;Bak1|0.449815257444
spermatogenesis	GO:0007283	0.037	4	581	61	28193	Spata18|1.24371133819;Hp|1.50273029272;Slirp|1.20118287013;Sox17|0.822054629223
homeostatic process	GO:0042592	0.0377	9	2119	61	28193	P08932|2.08861308935;Hpx|1.29792954786;Kng1|1.96085115682;Lpl|1.22282275032;Oxct1|0.749545798871;Dhx36|0.795957587361;Bak1|0.449815257444;Dmxl2|0.804768461993;Rbp4|0.830856829699
single-organism localization	GO:1902578	0.0377	18	5466	61	28193	Anxa3|1.23017535668;Anxa4|1.23335488583;Hpx|1.29792954786;Ube2q1|1.34076699542;Lpl|1.22282275032;Pacsin1|0.760998659459;Oxct1|0.749545798871;Nup188|0.742900023089;Ifih1|0.737414410209;Sun2|0.820515663109;Otof|0.819219054983;Dhx36|0.795957587361;Cox15|0.746310219994;Bak1|0.449815257444;LOC100359600|0.820766733267;Stx3|0.646367146367;Rbp4|0.830856829699;Kcnip4|0.826281404235
proton-transporting two-sector ATPase complex assembly	GO:0070071	0.0382	1	18	61	28193	Dmxl2|0.804768461993
positive regulation of phosphoprotein phosphatase activity	GO:0032516	0.0382	1	18	61	28193	Itga1|0.811323853398
synaptic vesicle fusion to presynaptic active zone membrane	GO:0031629	0.0382	1	18	61	28193	Stx3|0.646367146367
cellular response to exogenous dsRNA	GO:0071360	0.0382	1	18	61	28193	Ifih1|0.737414410209
mRNA transcription from RNA polymerase II promoter	GO:0042789	0.0382	1	18	61	28193	Sox17|0.822054629223
response to L-ascorbic acid	GO:0033591	0.0382	1	18	61	28193	Hp|1.50273029272
macrophage derived foam cell differentiation	GO:0010742	0.0382	1	18	61	28193	Lpl|1.22282275032
foam cell differentiation	GO:0090077	0.0382	1	18	61	28193	Lpl|1.22282275032
protein processing	GO:0016485	0.0388	3	345	61	28193	F9|1.26983486357;Kng1|1.96085115682;Bak1|0.449815257444
cellular response to corticosteroid stimulus	GO:0071384	0.039	2	144	61	28193	Serpina3n|1.22365576894;Orm1|1.79793200829
response to interferon-gamma	GO:0034341	0.039	2	144	61	28193	Serpina3n|1.22365576894;Hpx|1.29792954786
male gamete generation	GO:0048232	0.0403	4	597	61	28193	Spata18|1.24371133819;Hp|1.50273029272;Slirp|1.20118287013;Sox17|0.822054629223
positive regulation of protein localization to cell surface	GO:2000010	0.0403	1	19	61	28193	Stx3|0.646367146367
NLS-bearing protein import into nucleus	GO:0006607	0.0403	1	19	61	28193	LOC100359600|0.820766733267
maintenance of gastrointestinal epithelium	GO:0030277	0.0403	1	19	61	28193	Rbp4|0.830856829699
post-embryonic animal organ development	GO:0048569	0.0403	1	19	61	28193	Bak1|0.449815257444
dosage compensation	GO:0007549	0.0403	1	19	61	28193	Upf1|1.2008973259
establishment or maintenance of transmembrane electrochemical gradient	GO:0010248	0.0403	1	19	61	28193	Bak1|0.449815257444
neutrophil activation involved in immune response	GO:0002283	0.0403	1	19	61	28193	Anxa3|1.23017535668
thymocyte apoptotic process	GO:0070242	0.0403	1	19	61	28193	Bak1|0.449815257444
mRNA catabolic process	GO:0006402	0.0404	2	147	61	28193	Rbm8a|1.25373622086;Upf1|1.2008973259
response to heat	GO:0009408	0.0409	2	148	61	28193	Hp|1.50273029272;Ckm|0.764919127222
regulation of MAP kinase activity	GO:0043405	0.0411	3	353	61	28193	Kng1|1.96085115682;Lamtor2|1.3125;Itga1|0.811323853398
cell migration	GO:0016477	0.0417	7	1493	61	28193	Anxa3|1.23017535668;Avl9|1.21284820461;Sox17|0.822054629223;Nup188|0.742900023089;Sun2|0.820515663109;Itga1|0.811323853398;Dock1|0.77750965251
RNA transport	GO:0050658	0.0419	2	150	61	28193	Rbm8a|1.25373622086;Nup188|0.742900023089
nucleic acid transport	GO:0050657	0.0419	2	150	61	28193	Rbm8a|1.25373622086;Nup188|0.742900023089
ncRNA metabolic process	GO:0034660	0.042	4	605	61	28193	Thumpd3|1.23649780025;Dus3l|1.41246137747;ENSRNOG00000004787|0.799746742891;Thg1l|0.827370656371
positive regulation of defense response	GO:0031349	0.042	3	356	61	28193	Hpx|1.29792954786;Kng1|1.96085115682;Ifih1|0.737414410209
postsynaptic neurotransmitter receptor cycle	GO:0099630	0.0424	1	20	61	28193	Stx3|0.646367146367
tRNA wobble uridine modification	GO:0002098	0.0424	1	20	61	28193	ENSRNOG00000004787|0.799746742891
cell surface receptor signaling pathway involved in heart development	GO:0061311	0.0424	1	20	61	28193	Sox17|0.822054629223
regulation of tumor necrosis factor secretion	GO:1904467	0.0424	1	20	61	28193	Ifih1|0.737414410209
regulation of transcription involved in cell fate commitment	GO:0060850	0.0424	1	20	61	28193	Sox17|0.822054629223
positive regulation of cytosolic calcium ion concentration	GO:0007204	0.0429	3	359	61	28193	P08932|2.08861308935;Kng1|1.96085115682;Bak1|0.449815257444
establishment of RNA localization	GO:0051236	0.0435	2	153	61	28193	Rbm8a|1.25373622086;Nup188|0.742900023089
cation homeostasis	GO:0055080	0.0438	5	893	61	28193	P08932|2.08861308935;Hpx|1.29792954786;Kng1|1.96085115682;Bak1|0.449815257444;Dmxl2|0.804768461993
organelle localization	GO:0051640	0.0441	4	615	61	28193	Pacsin1|0.760998659459;Sun2|0.820515663109;Otof|0.819219054983;Stx3|0.646367146367
positive regulation of lipid storage	GO:0010884	0.0445	1	21	61	28193	Lpl|1.22282275032
female genitalia development	GO:0030540	0.0445	1	21	61	28193	Bak1|0.449815257444
morphogenesis of an endothelium	GO:0003159	0.0445	1	21	61	28193	Sox17|0.822054629223
tumor necrosis factor secretion	GO:1990774	0.0445	1	21	61	28193	Ifih1|0.737414410209
regulation of protein localization	GO:0032880	0.0446	6	1199	61	28193	Lpl|1.22282275032;Oxct1|0.749545798871;Ifih1|0.737414410209;Dhx36|0.795957587361;Stx3|0.646367146367;Rbp4|0.830856829699
positive regulation of mitochondrion organization	GO:0010822	0.0455	2	157	61	28193	Mrps27|0.826786382175;Bak1|0.449815257444
regulation of protein transport	GO:0051223	0.0457	5	904	61	28193	Lpl|1.22282275032;Oxct1|0.749545798871;Ifih1|0.737414410209;Dhx36|0.795957587361;Rbp4|0.830856829699
protein maturation	GO:0051604	0.0459	3	369	61	28193	F9|1.26983486357;Kng1|1.96085115682;Bak1|0.449815257444
positive regulation of transport	GO:0051050	0.0463	6	1210	61	28193	Lpl|1.22282275032;Oxct1|0.749545798871;Ifih1|0.737414410209;Dhx36|0.795957587361;Bak1|0.449815257444;Rbp4|0.830856829699
B cell apoptotic process	GO:0001783	0.0466	1	22	61	28193	Bak1|0.449815257444
signal transduction involved in regulation of gene expression	GO:0023019	0.0466	1	22	61	28193	Sox17|0.822054629223
neurotransmitter receptor cycle	GO:0099627	0.0466	1	22	61	28193	Stx3|0.646367146367
protein localization to postsynaptic membrane	GO:1903539	0.0466	1	22	61	28193	Stx3|0.646367146367
respiratory chain complex IV assembly	GO:0008535	0.0466	1	22	61	28193	Cox15|0.746310219994
fibroblast apoptotic process	GO:0044346	0.0466	1	22	61	28193	Bak1|0.449815257444
endoplasmic reticulum tubular network organization	GO:0071786	0.0466	1	22	61	28193	Atl2|1.22596475326
vacuolar acidification	GO:0007035	0.0466	1	22	61	28193	Dmxl2|0.804768461993
regulation of protein dephosphorylation	GO:0035304	0.0466	2	159	61	28193	Ppp1r8|1.22125581143;Itga1|0.811323853398
cellular homeostasis	GO:0019725	0.0477	6	1219	61	28193	P08932|2.08861308935;Hpx|1.29792954786;Kng1|1.96085115682;Oxct1|0.749545798871;Bak1|0.449815257444;Dmxl2|0.804768461993
inorganic ion homeostasis	GO:0098771	0.0479	5	916	61	28193	P08932|2.08861308935;Hpx|1.29792954786;Kng1|1.96085115682;Bak1|0.449815257444;Dmxl2|0.804768461993
cytoplasmic pattern recognition receptor signaling pathway in response to virus	GO:0039528	0.0486	1	23	61	28193	Ifih1|0.737414410209
serine family amino acid biosynthetic process	GO:0009070	0.0486	1	23	61	28193	Sephs1|0.768811750176
regulation of secretion by cell	GO:1903530	0.049	5	922	61	28193	Lpl|1.22282275032;Oxct1|0.749545798871;Ifih1|0.737414410209;Dhx36|0.795957587361;Rbp4|0.830856829699
single-organism cellular localization	GO:1902580	0.0493	6	1229	61	28193	Pacsin1|0.760998659459;Sun2|0.820515663109;Otof|0.819219054983;LOC100359600|0.820766733267;Stx3|0.646367146367;Kcnip4|0.826281404235
establishment of protein localization to plasma membrane	GO:0090002	0.0503	2	166	61	28193	Pacsin1|0.760998659459;Stx3|0.646367146367
negative regulation of epidermal growth factor receptor signaling pathway	GO:0042059	0.0507	1	24	61	28193	Itga1|0.811323853398
endoplasmic reticulum calcium ion homeostasis	GO:0032469	0.0507	1	24	61	28193	Bak1|0.449815257444
tRNA wobble base modification	GO:0002097	0.0507	1	24	61	28193	ENSRNOG00000004787|0.799746742891
interferon-gamma-mediated signaling pathway	GO:0060333	0.0507	1	24	61	28193	Hpx|1.29792954786
neurotransmitter receptor transport	GO:0099637	0.0507	1	24	61	28193	Stx3|0.646367146367
plasma lipoprotein particle remodeling	GO:0034369	0.0507	1	24	61	28193	Lpl|1.22282275032
mRNA transcription	GO:0009299	0.0507	1	24	61	28193	Sox17|0.822054629223
protein-lipid complex remodeling	GO:0034368	0.0507	1	24	61	28193	Lpl|1.22282275032
macromolecular complex remodeling	GO:0034367	0.0507	1	24	61	28193	Lpl|1.22282275032
fatty acid derivative metabolic process	GO:1901568	0.0519	2	169	61	28193	Fam213b|1.24602904714;Oxct1|0.749545798871
regulation of wound healing	GO:0061041	0.0525	2	170	61	28193	P08932|2.08861308935;Kng1|1.96085115682
immune system process	GO:0002376	0.0527	11	2975	61	28193	Anxa3|1.23017535668;Serpina3n|1.22365576894;Orm1|1.79793200829;Adgre1|1.86366720118;Hp|1.50273029272;Hpx|1.29792954786;Kng1|1.96085115682;Ifih1|0.737414410209;Itga1|0.811323853398;Dock1|0.77750965251;Bak1|0.449815257444
mitochondrion morphogenesis	GO:0070584	0.0527	1	25	61	28193	Slirp|1.20118287013
regulation of mitochondrial translation	GO:0070129	0.0527	1	25	61	28193	Mrps27|0.826786382175
epithelial structure maintenance	GO:0010669	0.0527	1	25	61	28193	Rbp4|0.830856829699
membrane tubulation	GO:0097320	0.0527	1	25	61	28193	Pacsin1|0.760998659459
telencephalon glial cell migration	GO:0022030	0.0527	1	25	61	28193	Sun2|0.820515663109
cellular response to growth hormone stimulus	GO:0071378	0.0527	1	25	61	28193	Orm1|1.79793200829
cerebral cortex radial glia guided migration	GO:0021801	0.0527	1	25	61	28193	Sun2|0.820515663109
organic substance catabolic process	GO:1901575	0.0529	9	2258	61	28193	Spata18|1.24371133819;Rbm8a|1.25373622086;Upf1|1.2008973259;Slirp|1.20118287013;Lpl|1.22282275032;Sox17|0.822054629223;Oxct1|0.749545798871;Prodh1|0.781377219147;Rnaset2|0.73840339825
cellular metabolic process	GO:0044237	0.053	38	14427	61	28193	Ppp1r8|1.22125581143;ENSRNOG00000047294|1.26121844061;Spata18|1.24371133819;Rbm8a|1.25373622086;Thumpd3|1.23649780025;Upf1|1.2008973259;P08932|2.08861308935;Anxa3|1.23017535668;Serpina3n|1.22365576894;Fam213b|1.24602904714;Nanp|1.20263319515;Hpx|1.29792954786;Bclaf1|1.2450204205;Ube2q1|1.34076699542;Kng1|1.96085115682;Slirp|1.20118287013;Dus3l|1.41246137747;Lamtor2|1.3125;Itih4|1.20409724455;Lpl|…
fatty acid biosynthetic process	GO:0006633	0.053	2	171	61	28193	Fam213b|1.24602904714;Lpl|1.22282275032
plasma membrane organization	GO:0007009	0.0535	3	393	61	28193	Pacsin1|0.760998659459;Stx3|0.646367146367;Kcnip4|0.826281404235
response to retinoic acid	GO:0032526	0.0536	2	172	61	28193	Orm1|1.79793200829;Rbp4|0.830856829699
proline metabolic process	GO:0006560	0.0548	1	26	61	28193	Prodh1|0.781377219147
negative regulation of ERBB signaling pathway	GO:1901185	0.0548	1	26	61	28193	Itga1|0.811323853398
positive regulation of interleukin-6 secretion	GO:2000778	0.0548	1	26	61	28193	Ifih1|0.737414410209
regulation of endoplasmic reticulum unfolded protein response	GO:1900101	0.0548	1	26	61	28193	Bak1|0.449815257444
regulation of protein homodimerization activity	GO:0043496	0.0548	1	26	61	28193	Bak1|0.449815257444
Notch signaling pathway	GO:0007219	0.0552	2	175	61	28193	Dtx3|0.632183908046;Epn1|0.831218568836
positive regulation of hormone secretion	GO:0046887	0.0558	2	176	61	28193	Oxct1|0.749545798871;Rbp4|0.830856829699
negative regulation of embryonic development	GO:0045992	0.0568	1	27	61	28193	Sox17|0.822054629223
ameboidal-type cell migration	GO:0001667	0.0572	3	404	61	28193	Anxa3|1.23017535668;Sox17|0.822054629223;Nup188|0.742900023089
regulation of establishment of protein localization	GO:0070201	0.0575	5	965	61	28193	Lpl|1.22282275032;Oxct1|0.749545798871;Ifih1|0.737414410209;Dhx36|0.795957587361;Rbp4|0.830856829699
multi-organism reproductive process	GO:0044703	0.0577	6	1279	61	28193	Spata18|1.24371133819;Hp|1.50273029272;Ube2q1|1.34076699542;Slirp|1.20118287013;Sox17|0.822054629223;Epn1|0.831218568836
response to toxic substance	GO:0009636	0.0578	3	406	61	28193	Fam213b|1.24602904714;Hp|1.50273029272;Bak1|0.449815257444
signal release from synapse	GO:0099643	0.0581	2	180	61	28193	Otof|0.819219054983;Stx3|0.646367146367
regulation of dephosphorylation	GO:0035303	0.0581	2	180	61	28193	Ppp1r8|1.22125581143;Itga1|0.811323853398
centrosome localization	GO:0051642	0.0589	1	28	61	28193	Sun2|0.820515663109
positive regulation of protein processing	GO:0010954	0.0589	1	28	61	28193	Kng1|1.96085115682
nucleus localization	GO:0051647	0.0589	1	28	61	28193	Sun2|0.820515663109
mitochondrion organization	GO:0007005	0.0593	4	679	61	28193	Spata18|1.24371133819;Slirp|1.20118287013;Mrps27|0.826786382175;Bak1|0.449815257444
single-organism intracellular transport	GO:1902582	0.0596	7	1619	61	28193	Pacsin1|0.760998659459;Nup188|0.742900023089;Sun2|0.820515663109;Otof|0.819219054983;Bak1|0.449815257444;LOC100359600|0.820766733267;Stx3|0.646367146367
positive regulation of protein maturation	GO:1903319	0.0609	1	29	61	28193	Kng1|1.96085115682
cellular response to low-density lipoprotein particle stimulus	GO:0071404	0.0609	1	29	61	28193	Lpl|1.22282275032
heme biosynthetic process	GO:0006783	0.0609	1	29	61	28193	Cox15|0.746310219994
protein homooligomerization	GO:0051260	0.061	3	415	61	28193	Atl2|1.22596475326;Cryz|0.796814230153;Thg1l|0.827370656371
hormone secretion	GO:0046879	0.061	3	415	61	28193	Ube2q1|1.34076699542;Oxct1|0.749545798871;Rbp4|0.830856829699
response to nutrient levels	GO:0031667	0.061	5	982	61	28193	Spata18|1.24371133819;Serpina3n|1.22365576894;Orm1|1.79793200829;Hp|1.50273029272;Oxct1|0.749545798871
fertilization	GO:0009566	0.0615	2	186	61	28193	Ube2q1|1.34076699542;Slirp|1.20118287013
RNA localization	GO:0006403	0.0615	2	186	61	28193	Rbm8a|1.25373622086;Nup188|0.742900023089
ion homeostasis	GO:0050801	0.0617	5	985	61	28193	P08932|2.08861308935;Hpx|1.29792954786;Kng1|1.96085115682;Bak1|0.449815257444;Dmxl2|0.804768461993
cellular catabolic process	GO:0044248	0.0623	9	2331	61	28193	Spata18|1.24371133819;Rbm8a|1.25373622086;Upf1|1.2008973259;Slirp|1.20118287013;Lpl|1.22282275032;Cryz|0.796814230153;Oxct1|0.749545798871;Prodh1|0.781377219147;Rnaset2|0.73840339825
regulation of secretion	GO:0051046	0.0627	5	990	61	28193	Lpl|1.22282275032;Oxct1|0.749545798871;Ifih1|0.737414410209;Dhx36|0.795957587361;Rbp4|0.830856829699
positive regulation of release of cytochrome c from mitochondria	GO:0090200	0.0629	1	30	61	28193	Bak1|0.449815257444
mitochondrial fusion	GO:0008053	0.0629	1	30	61	28193	Bak1|0.449815257444
positive regulation of interferon-beta production	GO:0032728	0.0629	1	30	61	28193	Ifih1|0.737414410209
response to low-density lipoprotein particle	GO:0055098	0.0629	1	30	61	28193	Lpl|1.22282275032
chronic inflammatory response	GO:0002544	0.0629	1	30	61	28193	Orm1|1.79793200829
presynaptic process involved in chemical synaptic transmission	GO:0099531	0.0632	2	189	61	28193	Otof|0.819219054983;Stx3|0.646367146367
protein tetramerization	GO:0051262	0.0638	2	190	61	28193	Cryz|0.796814230153;Thg1l|0.827370656371
cellular metal ion homeostasis	GO:0006875	0.0646	4	699	61	28193	P08932|2.08861308935;Hpx|1.29792954786;Kng1|1.96085115682;Bak1|0.449815257444
protein localization to nucleus	GO:0034504	0.0649	3	426	61	28193	Nup188|0.742900023089;Sun2|0.820515663109;LOC100359600|0.820766733267
prostaglandin biosynthetic process	GO:0001516	0.065	1	31	61	28193	Fam213b|1.24602904714
B cell homeostasis	GO:0001782	0.065	1	31	61	28193	Bak1|0.449815257444
negative regulation of peptidyl-serine phosphorylation	GO:0033137	0.065	1	31	61	28193	Bak1|0.449815257444
maintenance of protein localization in organelle	GO:0072595	0.065	1	31	61	28193	Sun2|0.820515663109
prostanoid biosynthetic process	GO:0046457	0.065	1	31	61	28193	Fam213b|1.24602904714
calcium ion regulated exocytosis	GO:0017156	0.0656	2	193	61	28193	Otof|0.819219054983;Stx3|0.646367146367
positive regulation of cytokine production	GO:0001819	0.0656	3	428	61	28193	Lpl|1.22282275032;Ifih1|0.737414410209;Dhx36|0.795957587361
response to starvation	GO:0042594	0.0656	3	428	61	28193	Spata18|1.24371133819;Hp|1.50273029272;Oxct1|0.749545798871
apoptotic process involved in morphogenesis	GO:0060561	0.067	1	32	61	28193	Bak1|0.449815257444
glucosamine-containing compound metabolic process	GO:1901071	0.067	1	32	61	28193	Nanp|1.20263319515
mating behavior	GO:0007617	0.067	1	32	61	28193	Ube2q1|1.34076699542
cytochrome complex assembly	GO:0017004	0.067	1	32	61	28193	Cox15|0.746310219994
porphyrin-containing compound biosynthetic process	GO:0006779	0.067	1	32	61	28193	Cox15|0.746310219994
cofactor transport	GO:0051181	0.067	1	32	61	28193	Hpx|1.29792954786
regulation of cytosolic calcium ion concentration	GO:0051480	0.0671	3	432	61	28193	P08932|2.08861308935;Kng1|1.96085115682;Bak1|0.449815257444
sexual reproduction	GO:0019953	0.0672	5	1010	61	28193	Spata18|1.24371133819;Hp|1.50273029272;Ube2q1|1.34076699542;Slirp|1.20118287013;Sox17|0.822054629223
response to extracellular stimulus	GO:0009991	0.0685	5	1016	61	28193	Spata18|1.24371133819;Serpina3n|1.22365576894;Orm1|1.79793200829;Hp|1.50273029272;Oxct1|0.749545798871
hormone transport	GO:0009914	0.0685	3	436	61	28193	Ube2q1|1.34076699542;Oxct1|0.749545798871;Rbp4|0.830856829699
regulation of cell fate commitment	GO:0010453	0.069	1	33	61	28193	Sox17|0.822054629223
cytoplasmic pattern recognition receptor signaling pathway	GO:0002753	0.069	1	33	61	28193	Ifih1|0.737414410209
neutrophil mediated immunity	GO:0002446	0.069	1	33	61	28193	Anxa3|1.23017535668
cell fate commitment involved in formation of primary germ layer	GO:0060795	0.069	1	33	61	28193	Sox17|0.822054629223
plasma membrane fusion	GO:0045026	0.069	1	33	61	28193	Stx3|0.646367146367
regulation of cellular localization	GO:0060341	0.0693	7	1677	61	28193	Lpl|1.22282275032;Oxct1|0.749545798871;Ifih1|0.737414410209;Dhx36|0.795957587361;Bak1|0.449815257444;Stx3|0.646367146367;Rbp4|0.830856829699
response to organic substance	GO:0010033	0.0694	14	4271	61	28193	Anxa3|1.23017535668;Serpina3n|1.22365576894;Orm1|1.79793200829;Hp|1.50273029272;Hpx|1.29792954786;Lamtor2|1.3125;Itih4|1.20409724455;Lpl|1.22282275032;Sox17|0.822054629223;Oxct1|0.749545798871;Ifih1|0.737414410209;Dhx36|0.795957587361;Bak1|0.449815257444;Rbp4|0.830856829699
macromolecule catabolic process	GO:0009057	0.0709	6	1349	61	28193	Spata18|1.24371133819;Rbm8a|1.25373622086;Upf1|1.2008973259;Slirp|1.20118287013;Sox17|0.822054629223;Rnaset2|0.73840339825
neutrophil activation	GO:0042119	0.071	1	34	61	28193	Anxa3|1.23017535668
tRNA methylation	GO:0030488	0.071	1	34	61	28193	Thumpd3|1.23649780025
positive regulation of skeletal muscle tissue development	GO:0048643	0.071	1	34	61	28193	Sox17|0.822054629223
multi-organism reproductive behavior	GO:0044705	0.071	1	34	61	28193	Ube2q1|1.34076699542
carboxylic acid metabolic process	GO:0019752	0.0717	6	1353	61	28193	Fam213b|1.24602904714;Nanp|1.20263319515;Itih4|1.20409724455;Lpl|1.22282275032;Sephs1|0.768811750176;Prodh1|0.781377219147
nucleobase-containing compound transport	GO:0015931	0.0722	2	204	61	28193	Rbm8a|1.25373622086;Nup188|0.742900023089
cellular response to lipoprotein particle stimulus	GO:0071402	0.0731	1	35	61	28193	Lpl|1.22282275032
tetrapyrrole biosynthetic process	GO:0033014	0.0731	1	35	61	28193	Cox15|0.746310219994
positive regulation of phosphatase activity	GO:0010922	0.0731	1	35	61	28193	Itga1|0.811323853398
catabolic process	GO:0009056	0.074	10	2780	61	28193	Spata18|1.24371133819;Rbm8a|1.25373622086;Upf1|1.2008973259;Slirp|1.20118287013;Lpl|1.22282275032;Sox17|0.822054629223;Cryz|0.796814230153;Oxct1|0.749545798871;Prodh1|0.781377219147;Rnaset2|0.73840339825
negative regulation of response to wounding	GO:1903035	0.0741	2	207	61	28193	P08932|2.08861308935;Kng1|1.96085115682
interleukin-6 secretion	GO:0072604	0.0751	1	36	61	28193	Ifih1|0.737414410209
acute inflammatory response to antigenic stimulus	GO:0002438	0.0751	1	36	61	28193	Orm1|1.79793200829
cerebral cortex radially oriented cell migration	GO:0021799	0.0751	1	36	61	28193	Sun2|0.820515663109
regulation of humoral immune response	GO:0002920	0.0751	1	36	61	28193	Hpx|1.29792954786
regulation of protein localization to cell surface	GO:2000008	0.0751	1	36	61	28193	Stx3|0.646367146367
response to lipoprotein particle	GO:0055094	0.0751	1	36	61	28193	Lpl|1.22282275032
response to cytokine	GO:0034097	0.0767	5	1051	61	28193	Serpina3n|1.22365576894;Hpx|1.29792954786;Itih4|1.20409724455;Sox17|0.822054629223;Ifih1|0.737414410209
positive regulation of cytokine-mediated signaling pathway	GO:0001961	0.0771	1	37	61	28193	Hpx|1.29792954786
positive regulation of intracellular signal transduction	GO:1902533	0.0787	5	1059	61	28193	Hpx|1.29792954786;Kng1|1.96085115682;Lamtor2|1.3125;Itga1|0.811323853398;Shoc2|0.832776559514
organic substance transport	GO:0071702	0.0787	11	3189	61	28193	Rbm8a|1.25373622086;Hpx|1.29792954786;Ube2q1|1.34076699542;Lpl|1.22282275032;Oxct1|0.749545798871;Nup188|0.742900023089;Ifih1|0.737414410209;Dhx36|0.795957587361;LOC100359600|0.820766733267;Stx3|0.646367146367;Rbp4|0.830856829699
branching involved in blood vessel morphogenesis	GO:0001569	0.0791	1	38	61	28193	Bak1|0.449815257444
regulation of gastrulation	GO:0010470	0.0791	1	38	61	28193	Sox17|0.822054629223
response to vitamin E	GO:0033197	0.0791	1	38	61	28193	Orm1|1.79793200829
plasma lipoprotein particle organization	GO:0071827	0.0791	1	38	61	28193	Lpl|1.22282275032
blastocyst formation	GO:0001825	0.0791	1	38	61	28193	Sox17|0.822054629223
regulation of lipid storage	GO:0010883	0.0791	1	38	61	28193	Lpl|1.22282275032
triglyceride homeostasis	GO:0070328	0.0811	1	39	61	28193	Lpl|1.22282275032
apoptotic process involved in development	GO:1902742	0.0811	1	39	61	28193	Bak1|0.449815257444
neurotransmitter secretion	GO:0007269	0.0816	2	219	61	28193	Otof|0.819219054983;Stx3|0.646367146367
single-organism membrane fusion	GO:0044801	0.0816	2	219	61	28193	Bak1|0.449815257444;Stx3|0.646367146367
regulation of body fluid levels	GO:0050878	0.0817	3	470	61	28193	F9|1.26983486357;P08932|2.08861308935;Kng1|1.96085115682
glutamine family amino acid catabolic process	GO:0009065	0.083	1	40	61	28193	Prodh1|0.781377219147
granulocyte activation	GO:0036230	0.083	1	40	61	28193	Anxa3|1.23017535668
acylglycerol homeostasis	GO:0055090	0.083	1	40	61	28193	Lpl|1.22282275032
mitochondrial RNA metabolic process	GO:0000959	0.083	1	40	61	28193	Slirp|1.20118287013
mesodermal cell differentiation	GO:0048333	0.083	1	40	61	28193	Sox17|0.822054629223
adipose tissue development	GO:0060612	0.083	1	40	61	28193	Oxct1|0.749545798871
response to ionizing radiation	GO:0010212	0.0835	2	222	61	28193	Hp|1.50273029272;Bak1|0.449815257444
positive regulation of protein metabolic process	GO:0051247	0.0838	7	1755	61	28193	Hpx|1.29792954786;Kng1|1.96085115682;Lamtor2|1.3125;Sox17|0.822054629223;Mrps27|0.826786382175;Itga1|0.811323853398;Bak1|0.449815257444
triglyceride catabolic process	GO:0019433	0.085	1	41	61	28193	Lpl|1.22282275032
glutamate metabolic process	GO:0006536	0.085	1	41	61	28193	Prodh1|0.781377219147
hyaluronan metabolic process	GO:0030212	0.085	1	41	61	28193	Itih4|1.20409724455
protein destabilization	GO:0031648	0.085	1	41	61	28193	Sox17|0.822054629223
cell fate determination	GO:0001709	0.085	1	41	61	28193	Sox17|0.822054629223
prostanoid metabolic process	GO:0006692	0.085	1	41	61	28193	Fam213b|1.24602904714
intracellular pH reduction	GO:0051452	0.085	1	41	61	28193	Dmxl2|0.804768461993
response to magnesium ion	GO:0032026	0.085	1	41	61	28193	Hp|1.50273029272
positive regulation of acute inflammatory response	GO:0002675	0.085	1	41	61	28193	Kng1|1.96085115682
prostaglandin metabolic process	GO:0006693	0.085	1	41	61	28193	Fam213b|1.24602904714
triglyceride biosynthetic process	GO:0019432	0.085	1	41	61	28193	Lpl|1.22282275032
positive regulation of TOR signaling	GO:0032008	0.085	1	41	61	28193	Lamtor2|1.3125
response to organic cyclic compound	GO:0014070	0.0853	7	1763	61	28193	Anxa3|1.23017535668;Serpina3n|1.22365576894;Orm1|1.79793200829;Hp|1.50273029272;Ifih1|0.737414410209;Dhx36|0.795957587361;Bak1|0.449815257444
monocarboxylic acid biosynthetic process	GO:0072330	0.0854	2	225	61	28193	Fam213b|1.24602904714;Lpl|1.22282275032
regulation of insulin secretion	GO:0050796	0.0854	2	225	61	28193	Oxct1|0.749545798871;Rbp4|0.830856829699
organelle fusion	GO:0048284	0.0854	2	225	61	28193	Bak1|0.449815257444;Stx3|0.646367146367
positive regulation of innate immune response	GO:0045089	0.0867	2	227	61	28193	Hpx|1.29792954786;Ifih1|0.737414410209
retinol metabolic process	GO:0042572	0.087	1	42	61	28193	Rbp4|0.830856829699
positive regulation of insulin secretion involved in cellular response to glucose stimulus	GO:0035774	0.087	1	42	61	28193	Oxct1|0.749545798871
oxoacid metabolic process	GO:0043436	0.0888	6	1433	61	28193	Fam213b|1.24602904714;Nanp|1.20263319515;Itih4|1.20409724455;Lpl|1.22282275032;Sephs1|0.768811750176;Prodh1|0.781377219147
neutral lipid biosynthetic process	GO:0046460	0.089	1	43	61	28193	Lpl|1.22282275032
protein-lipid complex subunit organization	GO:0071825	0.089	1	43	61	28193	Lpl|1.22282275032
positive regulation of B cell mediated immunity	GO:0002714	0.089	1	43	61	28193	Hpx|1.29792954786
positive regulation of immunoglobulin mediated immune response	GO:0002891	0.089	1	43	61	28193	Hpx|1.29792954786
acylglycerol biosynthetic process	GO:0046463	0.089	1	43	61	28193	Lpl|1.22282275032
multicellular organismal reproductive process	GO:0048609	0.0899	5	1103	61	28193	Spata18|1.24371133819;Hp|1.50273029272;Ube2q1|1.34076699542;Slirp|1.20118287013;Sox17|0.822054629223
regulation of response to stress	GO:0080134	0.0909	6	1442	61	28193	P08932|2.08861308935;Hpx|1.29792954786;Bclaf1|1.2450204205;Kng1|1.96085115682;Ifih1|0.737414410209;Bak1|0.449815257444
cytolysis	GO:0019835	0.091	1	44	61	28193	Bak1|0.449815257444
endodermal cell differentiation	GO:0035987	0.091	1	44	61	28193	Sox17|0.822054629223
positive regulation of immunoglobulin production	GO:0002639	0.091	1	44	61	28193	Hpx|1.29792954786
stem cell division	GO:0017145	0.091	1	44	61	28193	Sox17|0.822054629223
pH reduction	GO:0045851	0.091	1	44	61	28193	Dmxl2|0.804768461993
response to lipopolysaccharide	GO:0032496	0.0924	3	496	61	28193	Serpina3n|1.22365576894;Orm1|1.79793200829;Hp|1.50273029272
posttranscriptional regulation of gene expression	GO:0010608	0.0924	3	496	61	28193	Rbm8a|1.25373622086;Mrps27|0.826786382175;Dhx36|0.795957587361
organic acid metabolic process	GO:0006082	0.0936	6	1454	61	28193	Fam213b|1.24602904714;Nanp|1.20263319515;Itih4|1.20409724455;Lpl|1.22282275032;Sephs1|0.768811750176;Prodh1|0.781377219147
multicellular organism reproduction	GO:0032504	0.0945	5	1120	61	28193	Spata18|1.24371133819;Hp|1.50273029272;Ube2q1|1.34076699542;Slirp|1.20118287013;Sox17|0.822054629223
cellular macromolecule catabolic process	GO:0044265	0.0948	5	1121	61	28193	Spata18|1.24371133819;Rbm8a|1.25373622086;Upf1|1.2008973259;Slirp|1.20118287013;Rnaset2|0.73840339825
regulation of interferon-beta production	GO:0032648	0.0949	1	46	61	28193	Ifih1|0.737414410209
neural tube patterning	GO:0021532	0.0949	1	46	61	28193	Sox17|0.822054629223
RNA stabilization	GO:0043489	0.0949	1	46	61	28193	Dhx36|0.795957587361
reproductive behavior	GO:0019098	0.0949	1	46	61	28193	Ube2q1|1.34076699542
positive regulation of cellular process	GO:0048522	0.0953	18	6117	61	28193	Anxa3|1.23017535668;Hpx|1.29792954786;Bclaf1|1.2450204205;Kng1|1.96085115682;Lamtor2|1.3125;Lpl|1.22282275032;Pacsin1|0.760998659459;Sox17|0.822054629223;Mrps27|0.826786382175;Oxct1|0.749545798871;Ifih1|0.737414410209;Sun2|0.820515663109;Itga1|0.811323853398;Dhx36|0.795957587361;Shoc2|0.832776559514;Bak1|0.449815257444;Stx3|0.646367146367;Rbp4|0.830856829699
metal ion homeostasis	GO:0055065	0.0965	4	805	61	28193	P08932|2.08861308935;Hpx|1.29792954786;Kng1|1.96085115682;Bak1|0.449815257444
movement of cell or subcellular component	GO:0006928	0.0973	8	2183	61	28193	Anxa3|1.23017535668;Avl9|1.21284820461;Slirp|1.20118287013;Sox17|0.822054629223;Nup188|0.742900023089;Sun2|0.820515663109;Itga1|0.811323853398;Dock1|0.77750965251
cellular response to interleukin-6	GO:0071354	0.0988	1	48	61	28193	Serpina3n|1.22365576894
interferon-beta production	GO:0032608	0.0988	1	48	61	28193	Ifih1|0.737414410209
cellular response to virus	GO:0098586	0.0988	1	48	61	28193	Ifih1|0.737414410209
programmed cell death involved in cell development	GO:0010623	0.0988	1	48	61	28193	Bak1|0.449815257444
positive regulation of telomere maintenance	GO:0032206	0.101	1	49	61	28193	Dhx36|0.795957587361
amino sugar metabolic process	GO:0006040	0.101	1	49	61	28193	Nanp|1.20263319515
response to lead ion	GO:0010288	0.101	1	49	61	28193	Hp|1.50273029272
acylglycerol catabolic process	GO:0046464	0.101	1	49	61	28193	Lpl|1.22282275032
protein localization to membrane	GO:0072657	0.101	3	516	61	28193	Pacsin1|0.760998659459;Stx3|0.646367146367;Kcnip4|0.826281404235
reproductive process	GO:0022414	0.102	7	1841	61	28193	Spata18|1.24371133819;Hp|1.50273029272;Ube2q1|1.34076699542;Slirp|1.20118287013;Sox17|0.822054629223;Epn1|0.831218568836;Bak1|0.449815257444
regulation of protein serine/threonine kinase activity	GO:0071900	0.102	3	519	61	28193	Kng1|1.96085115682;Lamtor2|1.3125;Itga1|0.811323853398
response to molecule of bacterial origin	GO:0002237	0.102	3	519	61	28193	Serpina3n|1.22365576894;Orm1|1.79793200829;Hp|1.50273029272
RNA secondary structure unwinding	GO:0010501	0.103	1	50	61	28193	Dhx36|0.795957587361
pallium development	GO:0021543	0.103	2	251	61	28193	Anxa3|1.23017535668;Sun2|0.820515663109
gamete generation	GO:0007276	0.104	4	826	61	28193	Spata18|1.24371133819;Hp|1.50273029272;Slirp|1.20118287013;Sox17|0.822054629223
T cell apoptotic process	GO:0070231	0.105	1	51	61	28193	Bak1|0.449815257444
neutral lipid catabolic process	GO:0046461	0.105	1	51	61	28193	Lpl|1.22282275032
angiogenesis	GO:0001525	0.106	3	527	61	28193	Anxa3|1.23017535668;Sox17|0.822054629223;Bak1|0.449815257444
blood vessel remodeling	GO:0001974	0.107	1	52	61	28193	Bak1|0.449815257444
regulation of release of cytochrome c from mitochondria	GO:0090199	0.107	1	52	61	28193	Bak1|0.449815257444
cochlea development	GO:0090102	0.107	1	52	61	28193	Otof|0.819219054983
regulation of alternative mRNA splicing, via spliceosome	GO:0000381	0.107	1	52	61	28193	Rbm8a|1.25373622086
endocrine pancreas development	GO:0031018	0.107	1	52	61	28193	Bak1|0.449815257444
positive regulation of DNA metabolic process	GO:0051054	0.107	2	257	61	28193	Anxa3|1.23017535668;Dhx36|0.795957587361
regulation of cardiocyte differentiation	GO:1905207	0.109	1	53	61	28193	Sox17|0.822054629223
membrane fusion	GO:0061025	0.11	2	261	61	28193	Bak1|0.449815257444;Stx3|0.646367146367
regulation of localization	GO:0032879	0.11	11	3390	61	28193	Anxa3|1.23017535668;Lpl|1.22282275032;Pacsin1|0.760998659459;Oxct1|0.749545798871;Ifih1|0.737414410209;Sun2|0.820515663109;Dhx36|0.795957587361;Bak1|0.449815257444;Stx3|0.646367146367;Rbp4|0.830856829699;Kcnip4|0.826281404235
response to fungus	GO:0009620	0.11	1	54	61	28193	Bak1|0.449815257444
endoplasmic reticulum organization	GO:0007029	0.11	1	54	61	28193	Atl2|1.22596475326
endoderm formation	GO:0001706	0.11	1	54	61	28193	Sox17|0.822054629223
positive regulation of protein dephosphorylation	GO:0035307	0.11	1	54	61	28193	Itga1|0.811323853398
insulin secretion	GO:0030073	0.112	2	265	61	28193	Oxct1|0.749545798871;Rbp4|0.830856829699
cerebral cortex cell migration	GO:0021795	0.112	1	55	61	28193	Sun2|0.820515663109
response to X-ray	GO:0010165	0.112	1	55	61	28193	Hp|1.50273029272
genitalia development	GO:0048806	0.112	1	55	61	28193	Bak1|0.449815257444
mating	GO:0007618	0.112	1	55	61	28193	Ube2q1|1.34076699542
heart looping	GO:0001947	0.112	1	55	61	28193	Sox17|0.822054629223
regulation of B cell mediated immunity	GO:0002712	0.112	1	55	61	28193	Hpx|1.29792954786
nuclear envelope organization	GO:0006998	0.112	1	55	61	28193	Sun2|0.820515663109
regulation of immunoglobulin mediated immune response	GO:0002889	0.112	1	55	61	28193	Hpx|1.29792954786
response to bacterium	GO:0009617	0.113	4	853	61	28193	Anxa3|1.23017535668;Serpina3n|1.22365576894;Orm1|1.79793200829;Hp|1.50273029272
positive regulation of MAP kinase activity	GO:0043406	0.113	2	266	61	28193	Lamtor2|1.3125;Itga1|0.811323853398
cellular response to DNA damage stimulus	GO:0006974	0.113	4	854	61	28193	Spata18|1.24371133819;Upf1|1.2008973259;Bclaf1|1.2450204205;Bak1|0.449815257444
positive regulation of chemokine production	GO:0032722	0.114	1	56	61	28193	Lpl|1.22282275032
regulation of mitochondrial membrane permeability	GO:0046902	0.114	1	56	61	28193	Bak1|0.449815257444
glial cell migration	GO:0008347	0.114	1	56	61	28193	Sun2|0.820515663109
response to interleukin-6	GO:0070741	0.114	1	56	61	28193	Serpina3n|1.22365576894
protein sumoylation	GO:0016925	0.114	1	56	61	28193	Ifih1|0.737414410209
protein localization to cell surface	GO:0034394	0.116	1	57	61	28193	Stx3|0.646367146367
positive regulation of tyrosine phosphorylation of STAT protein	GO:0042531	0.116	1	57	61	28193	Hpx|1.29792954786
icosanoid biosynthetic process	GO:0046456	0.116	1	57	61	28193	Fam213b|1.24602904714
cellular calcium ion homeostasis	GO:0006874	0.117	3	551	61	28193	P08932|2.08861308935;Kng1|1.96085115682;Bak1|0.449815257444
regulation of peptide hormone secretion	GO:0090276	0.118	2	273	61	28193	Oxct1|0.749545798871;Rbp4|0.830856829699
regulation of innate immune response	GO:0045088	0.119	2	274	61	28193	Hpx|1.29792954786;Ifih1|0.737414410209
regulation of immunoglobulin production	GO:0002637	0.12	1	59	61	28193	Hpx|1.29792954786
flagellated sperm motility	GO:0030317	0.12	1	59	61	28193	Slirp|1.20118287013
digestive tract morphogenesis	GO:0048546	0.12	1	59	61	28193	Sox17|0.822054629223
positive regulation of calcium ion transport into cytosol	GO:0010524	0.12	1	59	61	28193	Bak1|0.449815257444
synaptic vesicle endocytosis	GO:0048488	0.12	1	59	61	28193	Pacsin1|0.760998659459
hepaticobiliary system development	GO:0061008	0.121	2	277	61	28193	Hp|1.50273029272;Sox17|0.822054629223
organic substance metabolic process	GO:0071704	0.121	38	15234	61	28193	Ppp1r8|1.22125581143;ENSRNOG00000047294|1.26121844061;Spata18|1.24371133819;F9|1.26983486357;Rbm8a|1.25373622086;Thumpd3|1.23649780025;Upf1|1.2008973259;P08932|2.08861308935;Anxa3|1.23017535668;Serpina3n|1.22365576894;Fam213b|1.24602904714;Nanp|1.20263319515;Hpx|1.29792954786;Bclaf1|1.2450204205;Ube2q1|1.34076699542;Kng1|1.96085115682;Slirp|1.20118287013;Dus3l|1.41246137747;Lamtor2|1.3125;Itih4|1…
pigment biosynthetic process	GO:0046148	0.122	1	60	61	28193	Cox15|0.746310219994
positive regulation of dephosphorylation	GO:0035306	0.122	1	60	61	28193	Itga1|0.811323853398
positive regulation of protein localization to plasma membrane	GO:1903078	0.122	1	60	61	28193	Stx3|0.646367146367
positive regulation of Ras protein signal transduction	GO:0046579	0.122	1	60	61	28193	Shoc2|0.832776559514
regulation of skeletal muscle tissue development	GO:0048641	0.122	1	60	61	28193	Sox17|0.822054629223
regulation of peptide secretion	GO:0002791	0.122	2	279	61	28193	Oxct1|0.749545798871;Rbp4|0.830856829699
wound healing	GO:0042060	0.123	3	563	61	28193	F9|1.26983486357;P08932|2.08861308935;Kng1|1.96085115682
regulation of homeostatic process	GO:0032844	0.123	3	565	61	28193	Oxct1|0.749545798871;Dhx36|0.795957587361;Bak1|0.449815257444
cellular extravasation	GO:0045123	0.124	1	61	61	28193	Itga1|0.811323853398
positive regulation of MAPK cascade	GO:0043410	0.124	3	567	61	28193	Kng1|1.96085115682;Lamtor2|1.3125;Itga1|0.811323853398
regulation of macromolecule metabolic process	GO:0060255	0.125	20	7197	61	28193	Ppp1r8|1.22125581143;Rbm8a|1.25373622086;Upf1|1.2008973259;P08932|2.08861308935;Anxa3|1.23017535668;Serpina3n|1.22365576894;Hpx|1.29792954786;Bclaf1|1.2450204205;Kng1|1.96085115682;Slirp|1.20118287013;Lamtor2|1.3125;Itih4|1.20409724455;Sox17|0.822054629223;Mrps27|0.826786382175;ENSRNOG00000004787|0.799746742891;Itga1|0.811323853398;Dhx36|0.795957587361;Mug1|0.771608110853;Commd6|0.832689641513;Ba…
embryo implantation	GO:0007566	0.126	1	62	61	28193	Ube2q1|1.34076699542
determination of heart left/right asymmetry	GO:0061371	0.126	1	62	61	28193	Sox17|0.822054629223
response to chemical	GO:0042221	0.126	19	6776	61	28193	Anxa3|1.23017535668;Serpina3n|1.22365576894;Fam213b|1.24602904714;Orm1|1.79793200829;Hp|1.50273029272;S100a16|1.64165780613;Hpx|1.29792954786;Lamtor2|1.3125;Itih4|1.20409724455;Lpl|1.22282275032;Sox17|0.822054629223;Cryz|0.796814230153;Oxct1|0.749545798871;Ifih1|0.737414410209;Itga1|0.811323853398;Dhx36|0.795957587361;Bak1|0.449815257444;Stx3|0.646367146367;Rbp4|0.830856829699
calcium ion homeostasis	GO:0055074	0.126	3	571	61	28193	P08932|2.08861308935;Kng1|1.96085115682;Bak1|0.449815257444
vesicle docking involved in exocytosis	GO:0006904	0.128	1	63	61	28193	Stx3|0.646367146367
epithelial cell migration	GO:0010631	0.128	2	287	61	28193	Anxa3|1.23017535668;Nup188|0.742900023089
neurotransmitter transport	GO:0006836	0.13	2	289	61	28193	Otof|0.819219054983;Stx3|0.646367146367
epithelium migration	GO:0090132	0.13	2	289	61	28193	Anxa3|1.23017535668;Nup188|0.742900023089
embryonic heart tube morphogenesis	GO:0003143	0.13	1	64	61	28193	Sox17|0.822054629223
negative regulation of T cell proliferation	GO:0042130	0.13	1	64	61	28193	Kng1|1.96085115682
regulation of plasma lipoprotein particle levels	GO:0097006	0.13	1	64	61	28193	Lpl|1.22282275032
serine family amino acid metabolic process	GO:0009069	0.13	1	64	61	28193	Sephs1|0.768811750176
cellular protein localization	GO:0034613	0.13	7	1961	61	28193	Lamtor2|1.3125;Pacsin1|0.760998659459;Nup188|0.742900023089;Sun2|0.820515663109;LOC100359600|0.820766733267;Stx3|0.646367146367;Kcnip4|0.826281404235
regulation of neurotransmitter levels	GO:0001505	0.13	2	290	61	28193	Otof|0.819219054983;Stx3|0.646367146367
intrinsic apoptotic signaling pathway in response to endoplasmic reticulum stress	GO:0070059	0.131	1	65	61	28193	Bak1|0.449815257444
histone H3 acetylation	GO:0043966	0.131	1	65	61	28193	ENSRNOG00000004787|0.799746742891
retinoid metabolic process	GO:0001523	0.131	1	65	61	28193	Rbp4|0.830856829699
lipid storage	GO:0019915	0.131	1	65	61	28193	Lpl|1.22282275032
regulation of epidermal growth factor receptor signaling pathway	GO:0042058	0.131	1	65	61	28193	Itga1|0.811323853398
positive regulation of protein localization to cell periphery	GO:1904377	0.131	1	65	61	28193	Stx3|0.646367146367
blood circulation	GO:0008015	0.132	3	582	61	28193	P08932|2.08861308935;Kng1|1.96085115682;Itga1|0.811323853398
cellular response to nitrogen compound	GO:1901699	0.132	4	905	61	28193	Serpina3n|1.22365576894;Orm1|1.79793200829;Lamtor2|1.3125;Ifih1|0.737414410209
cellular divalent inorganic cation homeostasis	GO:0072503	0.133	3	585	61	28193	P08932|2.08861308935;Kng1|1.96085115682;Bak1|0.449815257444
unsaturated fatty acid biosynthetic process	GO:0006636	0.133	1	66	61	28193	Fam213b|1.24602904714
primary alcohol metabolic process	GO:0034308	0.133	1	66	61	28193	Rbp4|0.830856829699
response to cold	GO:0009409	0.133	1	66	61	28193	Lpl|1.22282275032
release of cytochrome c from mitochondria	GO:0001836	0.133	1	66	61	28193	Bak1|0.449815257444
cellular macromolecule localization	GO:0070727	0.134	7	1977	61	28193	Lamtor2|1.3125;Pacsin1|0.760998659459;Nup188|0.742900023089;Sun2|0.820515663109;LOC100359600|0.820766733267;Stx3|0.646367146367;Kcnip4|0.826281404235
defense response to other organism	GO:0098542	0.135	3	589	61	28193	Anxa3|1.23017535668;Hp|1.50273029272;Ifih1|0.737414410209
protein localization to synapse	GO:0035418	0.135	1	67	61	28193	Stx3|0.646367146367
glycerolipid catabolic process	GO:0046503	0.135	1	67	61	28193	Lpl|1.22282275032
regulation of membrane permeability	GO:0090559	0.135	1	67	61	28193	Bak1|0.449815257444
tissue migration	GO:0090130	0.135	2	297	61	28193	Anxa3|1.23017535668;Nup188|0.742900023089
positive regulation of signal transduction	GO:0009967	0.135	6	1615	61	28193	Hpx|1.29792954786;Kng1|1.96085115682;Lamtor2|1.3125;Itga1|0.811323853398;Shoc2|0.832776559514;Bak1|0.449815257444
circulatory system process	GO:0003013	0.136	3	590	61	28193	P08932|2.08861308935;Kng1|1.96085115682;Itga1|0.811323853398
female pregnancy	GO:0007565	0.136	2	298	61	28193	Ube2q1|1.34076699542;Epn1|0.831218568836
regulation of phosphoprotein phosphatase activity	GO:0043666	0.137	1	68	61	28193	Itga1|0.811323853398
regulation of ERBB signaling pathway	GO:1901184	0.137	1	68	61	28193	Itga1|0.811323853398
histone H4 acetylation	GO:0043967	0.137	1	68	61	28193	ENSRNOG00000004787|0.799746742891
transcription elongation from RNA polymerase II promoter	GO:0006368	0.137	1	68	61	28193	ENSRNOG00000004787|0.799746742891
dephosphorylation	GO:0016311	0.138	3	594	61	28193	Ppp1r8|1.22125581143;Nanp|1.20263319515;Itga1|0.811323853398
cellular response to acid chemical	GO:0071229	0.138	2	301	61	28193	Orm1|1.79793200829;Lamtor2|1.3125
regulation of telomere maintenance	GO:0032204	0.139	1	69	61	28193	Dhx36|0.795957587361
response to virus	GO:0009615	0.14	2	304	61	28193	Ifih1|0.737414410209;Dhx36|0.795957587361
positive regulation of small GTPase mediated signal transduction	GO:0051057	0.141	1	70	61	28193	Shoc2|0.832776559514
alternative mRNA splicing, via spliceosome	GO:0000380	0.141	1	70	61	28193	Rbm8a|1.25373622086
regulation of tyrosine phosphorylation of STAT protein	GO:0042509	0.141	1	70	61	28193	Hpx|1.29792954786
telencephalon cell migration	GO:0022029	0.141	1	70	61	28193	Sun2|0.820515663109
single organism reproductive process	GO:0044702	0.141	6	1636	61	28193	Spata18|1.24371133819;Hp|1.50273029272;Ube2q1|1.34076699542;Slirp|1.20118287013;Sox17|0.822054629223;Bak1|0.449815257444
positive regulation of locomotion	GO:0040017	0.142	3	602	61	28193	Anxa3|1.23017535668;Sun2|0.820515663109;Stx3|0.646367146367
synaptic vesicle recycling	GO:0036465	0.143	1	71	61	28193	Pacsin1|0.760998659459
inflammatory response to antigenic stimulus	GO:0002437	0.143	1	71	61	28193	Orm1|1.79793200829
lymphocyte homeostasis	GO:0002260	0.143	1	71	61	28193	Bak1|0.449815257444
positive regulation of cellular protein metabolic process	GO:0032270	0.143	6	1641	61	28193	Hpx|1.29792954786;Kng1|1.96085115682;Lamtor2|1.3125;Mrps27|0.826786382175;Itga1|0.811323853398;Bak1|0.449815257444
lymphocyte apoptotic process	GO:0070227	0.145	1	72	61	28193	Bak1|0.449815257444
regulation of defense response	GO:0031347	0.146	3	610	61	28193	Hpx|1.29792954786;Kng1|1.96085115682;Ifih1|0.737414410209
regulation of peptide transport	GO:0090087	0.146	2	311	61	28193	Oxct1|0.749545798871;Rbp4|0.830856829699
response to steroid hormone	GO:0048545	0.146	4	941	61	28193	Anxa3|1.23017535668;Serpina3n|1.22365576894;Orm1|1.79793200829;Hp|1.50273029272
outflow tract morphogenesis	GO:0003151	0.146	1	73	61	28193	Sox17|0.822054629223
cellular response to dsRNA	GO:0071359	0.146	1	73	61	28193	Ifih1|0.737414410209
cellular response to chemical stimulus	GO:0070887	0.147	11	3589	61	28193	Serpina3n|1.22365576894;Orm1|1.79793200829;Hpx|1.29792954786;Lamtor2|1.3125;Lpl|1.22282275032;Sox17|0.822054629223;Cryz|0.796814230153;Oxct1|0.749545798871;Ifih1|0.737414410209;Itga1|0.811323853398;Bak1|0.449815257444
cellular process	GO:0009987	0.147	56	24364	61	28193	Ppp1r8|1.22125581143;ENSRNOG00000047294|1.26121844061;Spata18|1.24371133819;Rbm8a|1.25373622086;Thumpd3|1.23649780025;Upf1|1.2008973259;P08932|2.08861308935;Anxa3|1.23017535668;Serpina3n|1.22365576894;Fam213b|1.24602904714;Nanp|1.20263319515;Orm1|1.79793200829;Avl9|1.21284820461;Adgre1|1.86366720118;Hp|1.50273029272;Anxa4|1.23335488583;Hpx|1.29792954786;Bclaf1|1.2450204205;Ube2q1|1.34076699542;At…
protein import into nucleus	GO:0006606	0.147	2	313	61	28193	Nup188|0.742900023089;LOC100359600|0.820766733267
protein targeting to nucleus	GO:0044744	0.147	2	313	61	28193	Nup188|0.742900023089;LOC100359600|0.820766733267
divalent inorganic cation homeostasis	GO:0072507	0.148	3	615	61	28193	P08932|2.08861308935;Kng1|1.96085115682;Bak1|0.449815257444
positive regulation of tumor necrosis factor production	GO:0032760	0.148	1	74	61	28193	Ifih1|0.737414410209
mitochondrial translation	GO:0032543	0.148	1	74	61	28193	Mrps27|0.826786382175
regulation of acute inflammatory response	GO:0002673	0.148	1	74	61	28193	Kng1|1.96085115682
forebrain cell migration	GO:0021885	0.148	1	74	61	28193	Sun2|0.820515663109
activation of cysteine-type endopeptidase activity	GO:0097202	0.148	1	74	61	28193	Bak1|0.449815257444
response to nitrogen compound	GO:1901698	0.149	6	1660	61	28193	Serpina3n|1.22365576894;Orm1|1.79793200829;Hp|1.50273029272;Lamtor2|1.3125;Ifih1|0.737414410209;Dhx36|0.795957587361
negative regulation of response to external stimulus	GO:0032102	0.149	2	315	61	28193	P08932|2.08861308935;Kng1|1.96085115682
activation of protein kinase activity	GO:0032147	0.149	2	316	61	28193	Lamtor2|1.3125;Itga1|0.811323853398
extrinsic apoptotic signaling pathway in absence of ligand	GO:0097192	0.15	1	75	61	28193	Bak1|0.449815257444
RNA-dependent DNA biosynthetic process	GO:0006278	0.15	1	75	61	28193	ENSRNOG00000047294|1.26121844061
negative regulation of NF-kappaB transcription factor activity	GO:0032088	0.15	1	75	61	28193	Commd6|0.832689641513
positive regulation of tumor necrosis factor superfamily cytokine production	GO:1903557	0.15	1	75	61	28193	Ifih1|0.737414410209
activation of MAPKK activity	GO:0000186	0.15	1	75	61	28193	Lamtor2|1.3125
signal transduction in absence of ligand	GO:0038034	0.15	1	75	61	28193	Bak1|0.449815257444
blood vessel morphogenesis	GO:0048514	0.151	3	620	61	28193	Anxa3|1.23017535668;Sox17|0.822054629223;Bak1|0.449815257444
establishment of protein localization to membrane	GO:0090150	0.152	2	319	61	28193	Pacsin1|0.760998659459;Stx3|0.646367146367
regulation of mitochondrion organization	GO:0010821	0.152	2	320	61	28193	Mrps27|0.826786382175;Bak1|0.449815257444
negative regulation of lymphocyte proliferation	GO:0050672	0.154	1	77	61	28193	Kng1|1.96085115682
fatty acid derivative biosynthetic process	GO:1901570	0.154	1	77	61	28193	Fam213b|1.24602904714
leukocyte degranulation	GO:0043299	0.154	1	77	61	28193	Anxa3|1.23017535668
negative regulation of mononuclear cell proliferation	GO:0032945	0.154	1	77	61	28193	Kng1|1.96085115682
positive regulation of STAT cascade	GO:1904894	0.154	1	77	61	28193	Hpx|1.29792954786
negative regulation of protein dephosphorylation	GO:0035308	0.154	1	77	61	28193	Ppp1r8|1.22125581143
vesicle-mediated transport to the plasma membrane	GO:0098876	0.154	1	77	61	28193	Stx3|0.646367146367
tyrosine phosphorylation of STAT protein	GO:0007260	0.154	1	77	61	28193	Hpx|1.29792954786
mRNA metabolic process	GO:0016071	0.155	3	629	61	28193	Rbm8a|1.25373622086;Upf1|1.2008973259;Sox17|0.822054629223
blastocyst development	GO:0001824	0.156	1	78	61	28193	Sox17|0.822054629223
regulation of chemokine production	GO:0032642	0.156	1	78	61	28193	Lpl|1.22282275032
RNA methylation	GO:0001510	0.156	1	78	61	28193	Thumpd3|1.23649780025
endoplasmic reticulum unfolded protein response	GO:0030968	0.156	1	78	61	28193	Bak1|0.449815257444
cellular modified amino acid biosynthetic process	GO:0042398	0.156	1	78	61	28193	Ckm|0.764919127222
endoderm development	GO:0007492	0.156	1	78	61	28193	Sox17|0.822054629223
nitrogen compound metabolic process	GO:0006807	0.156	33	13205	61	28193	Ppp1r8|1.22125581143;ENSRNOG00000047294|1.26121844061;Spata18|1.24371133819;F9|1.26983486357;Rbm8a|1.25373622086;Thumpd3|1.23649780025;Upf1|1.2008973259;P08932|2.08861308935;Anxa3|1.23017535668;Serpina3n|1.22365576894;Hpx|1.29792954786;Bclaf1|1.2450204205;Ube2q1|1.34076699542;Kng1|1.96085115682;Slirp|1.20118287013;Dus3l|1.41246137747;Lamtor2|1.3125;Itih4|1.20409724455;Sephs1|0.768811750176;Sox17|…
positive regulation of fibroblast proliferation	GO:0048146	0.157	1	79	61	28193	Kng1|1.96085115682
mucopolysaccharide metabolic process	GO:1903510	0.157	1	79	61	28193	Itih4|1.20409724455
negative regulation of MAP kinase activity	GO:0043407	0.159	1	80	61	28193	Kng1|1.96085115682
diterpenoid metabolic process	GO:0016101	0.159	1	80	61	28193	Rbp4|0.830856829699
cellular iron ion homeostasis	GO:0006879	0.159	1	80	61	28193	Hpx|1.29792954786
regulation of transport	GO:0051049	0.16	8	2461	61	28193	Lpl|1.22282275032;Pacsin1|0.760998659459;Oxct1|0.749545798871;Ifih1|0.737414410209;Dhx36|0.795957587361;Bak1|0.449815257444;Rbp4|0.830856829699;Kcnip4|0.826281404235
regulation of hormone levels	GO:0010817	0.16	3	639	61	28193	Ube2q1|1.34076699542;Oxct1|0.749545798871;Rbp4|0.830856829699
negative regulation of leukocyte proliferation	GO:0070664	0.161	1	81	61	28193	Kng1|1.96085115682
organelle transport along microtubule	GO:0072384	0.161	1	81	61	28193	Sun2|0.820515663109
embryonic heart tube development	GO:0035050	0.161	1	81	61	28193	Sox17|0.822054629223
activation of cysteine-type endopeptidase activity involved in apoptotic process	GO:0006919	0.163	1	82	61	28193	Bak1|0.449815257444
positive regulation of JAK-STAT cascade	GO:0046427	0.163	1	82	61	28193	Hpx|1.29792954786
mesoderm formation	GO:0001707	0.163	1	82	61	28193	Sox17|0.822054629223
brain development	GO:0007420	0.163	4	983	61	28193	Anxa3|1.23017535668;Oxct1|0.749545798871;Sun2|0.820515663109;Bak1|0.449815257444
regulation of cytokine production	GO:0001817	0.164	3	646	61	28193	Lpl|1.22282275032;Ifih1|0.737414410209;Dhx36|0.795957587361
positive regulation of response to external stimulus	GO:0032103	0.165	2	336	61	28193	Kng1|1.96085115682;Stx3|0.646367146367
chemokine production	GO:0032602	0.165	1	83	61	28193	Lpl|1.22282275032
vasculogenesis	GO:0001570	0.165	1	83	61	28193	Sox17|0.822054629223
regulation of potassium ion transmembrane transport	GO:1901379	0.165	1	83	61	28193	Kcnip4|0.826281404235
alpha-amino acid metabolic process	GO:1901605	0.166	2	338	61	28193	Sephs1|0.768811750176;Prodh1|0.781377219147
cholesterol homeostasis	GO:0042632	0.167	1	84	61	28193	Lpl|1.22282275032
sterol homeostasis	GO:0055092	0.167	1	84	61	28193	Lpl|1.22282275032
sensory organ development	GO:0007423	0.167	3	651	61	28193	Otof|0.819219054983;Bak1|0.449815257444;Rbp4|0.830856829699
defense response to bacterium	GO:0042742	0.167	2	339	61	28193	Anxa3|1.23017535668;Hp|1.50273029272
cellular response to unfolded protein	GO:0034620	0.168	1	85	61	28193	Bak1|0.449815257444
cell fate specification	GO:0001708	0.168	1	85	61	28193	Sox17|0.822054629223
response to gamma radiation	GO:0010332	0.168	1	85	61	28193	Bak1|0.449815257444
regulation of mitochondrial membrane potential	GO:0051881	0.168	1	85	61	28193	Bak1|0.449815257444
vesicle docking	GO:0048278	0.168	1	85	61	28193	Stx3|0.646367146367
cellular response to UV	GO:0034644	0.168	1	85	61	28193	Bak1|0.449815257444
negative regulation of phosphorus metabolic process	GO:0010563	0.169	3	655	61	28193	Ppp1r8|1.22125581143;Kng1|1.96085115682;Bak1|0.449815257444
negative regulation of phosphate metabolic process	GO:0045936	0.169	3	655	61	28193	Ppp1r8|1.22125581143;Kng1|1.96085115682;Bak1|0.449815257444
regulation of anatomical structure size	GO:0090066	0.17	3	657	61	28193	P08932|2.08861308935;Kng1|1.96085115682;Itga1|0.811323853398
negative regulation of dephosphorylation	GO:0035305	0.17	1	86	61	28193	Ppp1r8|1.22125581143
RNA phosphodiester bond hydrolysis, endonucleolytic	GO:0090502	0.17	1	86	61	28193	Rnaset2|0.73840339825
positive regulation of endothelial cell proliferation	GO:0001938	0.17	1	86	61	28193	Kng1|1.96085115682
mesoderm morphogenesis	GO:0048332	0.17	1	86	61	28193	Sox17|0.822054629223
positive regulation of interleukin-6 production	GO:0032755	0.17	1	86	61	28193	Ifih1|0.737414410209
response to mechanical stimulus	GO:0009612	0.171	2	345	61	28193	Ppl|0.762465703663;Bak1|0.449815257444
cellular component organization	GO:0016043	0.172	20	7508	61	28193	Spata18|1.24371133819;Atl2|1.22596475326;Slirp|1.20118287013;Lamtor2|1.3125;Lpl|1.22282275032;Pacsin1|0.760998659459;Sox17|0.822054629223;Cryz|0.796814230153;Mrps27|0.826786382175;ENSRNOG00000004787|0.799746742891;Sun2|0.820515663109;Itga1|0.811323853398;Dhx36|0.795957587361;Cox15|0.746310219994;Dock1|0.77750965251;Bak1|0.449815257444;Thg1l|0.827370656371;Stx3|0.646367146367;Dmxl2|0.804768461993;…
regulation of mRNA splicing, via spliceosome	GO:0048024	0.172	1	87	61	28193	Rbm8a|1.25373622086
cellular response to leukemia inhibitory factor	GO:1990830	0.172	1	87	61	28193	Sox17|0.822054629223
regulation of protein processing	GO:0070613	0.172	1	87	61	28193	Kng1|1.96085115682
response to leukemia inhibitory factor	GO:1990823	0.172	1	87	61	28193	Sox17|0.822054629223
DNA-templated transcription, elongation	GO:0006354	0.172	1	87	61	28193	ENSRNOG00000004787|0.799746742891
regulation of intracellular pH	GO:0051453	0.172	1	87	61	28193	Dmxl2|0.804768461993
telencephalon development	GO:0021537	0.174	2	348	61	28193	Anxa3|1.23017535668;Sun2|0.820515663109
positive regulation of muscle organ development	GO:0048636	0.174	1	88	61	28193	Sox17|0.822054629223
positive regulation of production of molecular mediator of immune response	GO:0002702	0.174	1	88	61	28193	Hpx|1.29792954786
regulation of protein maturation	GO:1903317	0.174	1	88	61	28193	Kng1|1.96085115682
positive regulation of striated muscle tissue development	GO:0045844	0.174	1	88	61	28193	Sox17|0.822054629223
positive regulation of biological process	GO:0048518	0.175	19	7091	61	28193	Anxa3|1.23017535668;Hpx|1.29792954786;Bclaf1|1.2450204205;Kng1|1.96085115682;Lamtor2|1.3125;Lpl|1.22282275032;Pacsin1|0.760998659459;Sox17|0.822054629223;Mrps27|0.826786382175;Oxct1|0.749545798871;Ifih1|0.737414410209;Sun2|0.820515663109;Itga1|0.811323853398;Dhx36|0.795957587361;Shoc2|0.832776559514;Dock1|0.77750965251;Bak1|0.449815257444;Stx3|0.646367146367;Rbp4|0.830856829699
receptor-mediated endocytosis	GO:0006898	0.175	2	350	61	28193	Pacsin1|0.760998659459;Epn1|0.831218568836
gluconeogenesis	GO:0006094	0.176	1	89	61	28193	Rbp4|0.830856829699
terpenoid metabolic process	GO:0006721	0.176	1	89	61	28193	Rbp4|0.830856829699
clathrin-mediated endocytosis	GO:0072583	0.176	1	89	61	28193	Pacsin1|0.760998659459
protein oligomerization	GO:0051259	0.176	3	668	61	28193	Atl2|1.22596475326;Cryz|0.796814230153;Thg1l|0.827370656371
regulation of hormone secretion	GO:0046883	0.176	2	351	61	28193	Oxct1|0.749545798871;Rbp4|0.830856829699
positive regulation of proteolysis	GO:0045862	0.177	2	352	61	28193	Kng1|1.96085115682;Bak1|0.449815257444
neutrophil chemotaxis	GO:0030593	0.177	1	90	61	28193	Itga1|0.811323853398
positive regulation of muscle tissue development	GO:1901863	0.177	1	90	61	28193	Sox17|0.822054629223
positive regulation of organelle organization	GO:0010638	0.179	3	674	61	28193	Mrps27|0.826786382175;Dhx36|0.795957587361;Bak1|0.449815257444
cellular response to cAMP	GO:0071320	0.179	1	91	61	28193	Serpina3n|1.22365576894
regulation of insulin secretion involved in cellular response to glucose stimulus	GO:0061178	0.179	1	91	61	28193	Oxct1|0.749545798871
positive regulation of protein serine/threonine kinase activity	GO:0071902	0.181	2	357	61	28193	Lamtor2|1.3125;Itga1|0.811323853398
response to electrical stimulus	GO:0051602	0.181	1	92	61	28193	Hp|1.50273029272
epithelial tube morphogenesis	GO:0060562	0.182	2	359	61	28193	Sox17|0.822054629223;Bak1|0.449815257444
regulation of cellular pH	GO:0030641	0.183	1	93	61	28193	Dmxl2|0.804768461993
myeloid cell activation involved in immune response	GO:0002275	0.183	1	93	61	28193	Anxa3|1.23017535668
positive regulation of neuron apoptotic process	GO:0043525	0.183	1	93	61	28193	Itga1|0.811323853398
head development	GO:0060322	0.183	4	1029	61	28193	Anxa3|1.23017535668;Oxct1|0.749545798871;Sun2|0.820515663109;Bak1|0.449815257444
response to monosaccharide	GO:0034284	0.183	2	360	61	28193	Hp|1.50273029272;Oxct1|0.749545798871
glucose homeostasis	GO:0042593	0.184	2	361	61	28193	Oxct1|0.749545798871;Rbp4|0.830856829699
multi-multicellular organism process	GO:0044706	0.184	2	361	61	28193	Ube2q1|1.34076699542;Epn1|0.831218568836
negative regulation of protein modification process	GO:0031400	0.184	3	683	61	28193	Ppp1r8|1.22125581143;Kng1|1.96085115682;Bak1|0.449815257444
hexose biosynthetic process	GO:0019319	0.184	1	94	61	28193	Rbp4|0.830856829699
carbohydrate homeostasis	GO:0033500	0.186	2	364	61	28193	Oxct1|0.749545798871;Rbp4|0.830856829699
positive regulation of endothelial cell migration	GO:0010595	0.186	1	95	61	28193	Anxa3|1.23017535668
regulation of RNA stability	GO:0043487	0.186	1	95	61	28193	Dhx36|0.795957587361
long-term synaptic potentiation	GO:0060291	0.186	1	95	61	28193	Stx3|0.646367146367
positive regulation of response to DNA damage stimulus	GO:2001022	0.186	1	95	61	28193	Bclaf1|1.2450204205
vesicle-mediated transport	GO:0016192	0.187	6	1784	61	28193	Anxa3|1.23017535668;Anxa4|1.23335488583;Pacsin1|0.760998659459;Otof|0.819219054983;Epn1|0.831218568836;Stx3|0.646367146367
myeloid leukocyte mediated immunity	GO:0002444	0.188	1	96	61	28193	Anxa3|1.23017535668
regulation of primary metabolic process	GO:0080090	0.189	19	7176	61	28193	Ppp1r8|1.22125581143;Rbm8a|1.25373622086;P08932|2.08861308935;Anxa3|1.23017535668;Serpina3n|1.22365576894;Hpx|1.29792954786;Bclaf1|1.2450204205;Kng1|1.96085115682;Slirp|1.20118287013;Lamtor2|1.3125;Itih4|1.20409724455;Sox17|0.822054629223;Mrps27|0.826786382175;ENSRNOG00000004787|0.799746742891;Itga1|0.811323853398;Dhx36|0.795957587361;Mug1|0.771608110853;Commd6|0.832689641513;Bak1|0.449815257444
maintenance of location	GO:0051235	0.189	2	368	61	28193	Lpl|1.22282275032;Sun2|0.820515663109
mitochondrial membrane organization	GO:0007006	0.19	1	97	61	28193	Bak1|0.449815257444
negative regulation of gene expression	GO:0010629	0.19	6	1793	61	28193	Rbm8a|1.25373622086;Upf1|1.2008973259;Bclaf1|1.2450204205;Sox17|0.822054629223;Commd6|0.832689641513;Bak1|0.449815257444
cardiovascular system development	GO:0072358	0.192	4	1049	61	28193	Anxa3|1.23017535668;Sox17|0.822054629223;Oxct1|0.749545798871;Bak1|0.449815257444
single-multicellular organism process	GO:0044707	0.192	23	8944	61	28193	Spata18|1.24371133819;F9|1.26983486357;P08932|2.08861308935;Anxa3|1.23017535668;Orm1|1.79793200829;Hp|1.50273029272;Ube2q1|1.34076699542;Kng1|1.96085115682;Lpl|1.22282275032;Pacsin1|0.760998659459;Sox17|0.822054629223;Oxct1|0.749545798871;Nup188|0.742900023089;Ifih1|0.737414410209;Sun2|0.820515663109;Otof|0.819219054983;Itga1|0.811323853398;Dhx36|0.795957587361;Epn1|0.831218568836;Dock1|0.7775096…
cellular response to organic substance	GO:0071310	0.193	9	2984	61	28193	Serpina3n|1.22365576894;Orm1|1.79793200829;Hpx|1.29792954786;Lamtor2|1.3125;Lpl|1.22282275032;Sox17|0.822054629223;Oxct1|0.749545798871;Ifih1|0.737414410209;Bak1|0.449815257444
regulation of cytokine-mediated signaling pathway	GO:0001959	0.193	1	99	61	28193	Hpx|1.29792954786
insulin secretion involved in cellular response to glucose stimulus	GO:0035773	0.193	1	99	61	28193	Oxct1|0.749545798871
regulation of protein localization to plasma membrane	GO:1903076	0.193	1	99	61	28193	Stx3|0.646367146367
reproduction	GO:0000003	0.193	6	1802	61	28193	Spata18|1.24371133819;Hp|1.50273029272;Ube2q1|1.34076699542;Slirp|1.20118287013;Sox17|0.822054629223;Bak1|0.449815257444
cellular response to retinoic acid	GO:0071300	0.195	1	100	61	28193	Orm1|1.79793200829
RNA export from nucleus	GO:0006405	0.195	1	100	61	28193	Nup188|0.742900023089
cellular response to amino acid stimulus	GO:0071230	0.195	1	100	61	28193	Lamtor2|1.3125
single-organism metabolic process	GO:0044710	0.196	18	6780	61	28193	Spata18|1.24371133819;Upf1|1.2008973259;Fam213b|1.24602904714;Nanp|1.20263319515;Hpx|1.29792954786;Kng1|1.96085115682;Dus3l|1.41246137747;Lamtor2|1.3125;Itih4|1.20409724455;Lpl|1.22282275032;Sephs1|0.768811750176;Cryz|0.796814230153;Oxct1|0.749545798871;Itga1|0.811323853398;Dhx36|0.795957587361;Prodh1|0.781377219147;Cox15|0.746310219994;Rbp4|0.830856829699
monosaccharide biosynthetic process	GO:0046364	0.197	1	101	61	28193	Rbp4|0.830856829699
cell-cell signaling	GO:0007267	0.197	6	1813	61	28193	Ube2q1|1.34076699542;Sox17|0.822054629223;Oxct1|0.749545798871;Otof|0.819219054983;Stx3|0.646367146367;Rbp4|0.830856829699
protein import	GO:0017038	0.197	2	378	61	28193	Nup188|0.742900023089;LOC100359600|0.820766733267
small molecule catabolic process	GO:0044282	0.198	2	379	61	28193	Oxct1|0.749545798871;Prodh1|0.781377219147
mRNA transport	GO:0051028	0.2	1	103	61	28193	Rbm8a|1.25373622086
membrane docking	GO:0022406	0.2	1	103	61	28193	Stx3|0.646367146367
cellular response to topologically incorrect protein	GO:0035967	0.2	1	103	61	28193	Bak1|0.449815257444
response to stimulus	GO:0050896	0.201	32	13052	61	28193	Spata18|1.24371133819;F9|1.26983486357;Upf1|1.2008973259;P08932|2.08861308935;Anxa3|1.23017535668;Serpina3n|1.22365576894;Fam213b|1.24602904714;Orm1|1.79793200829;Adgre1|1.86366720118;Hp|1.50273029272;S100a16|1.64165780613;Hpx|1.29792954786;Bclaf1|1.2450204205;Kng1|1.96085115682;Lamtor2|1.3125;Itih4|1.20409724455;Lpl|1.22282275032;Sox17|0.822054629223;Ppl|0.762465703663;Cryz|0.796814230153;Oxct1|…
cellular response to light stimulus	GO:0071482	0.202	1	104	61	28193	Bak1|0.449815257444
leukocyte homeostasis	GO:0001776	0.202	1	104	61	28193	Bak1|0.449815257444
positive regulation of protein phosphorylation	GO:0001934	0.203	4	1074	61	28193	Hpx|1.29792954786;Kng1|1.96085115682;Lamtor2|1.3125;Itga1|0.811323853398
anatomical structure homeostasis	GO:0060249	0.203	2	385	61	28193	Dhx36|0.795957587361;Rbp4|0.830856829699
pancreas development	GO:0031016	0.204	1	105	61	28193	Bak1|0.449815257444
regulation of protein localization to cell periphery	GO:1904375	0.204	1	105	61	28193	Stx3|0.646367146367
endothelial cell differentiation	GO:0045446	0.204	1	105	61	28193	Sox17|0.822054629223
blood vessel development	GO:0001568	0.204	3	720	61	28193	Anxa3|1.23017535668;Sox17|0.822054629223;Bak1|0.449815257444
epidermal growth factor receptor signaling pathway	GO:0007173	0.205	1	106	61	28193	Itga1|0.811323853398
neutrophil migration	GO:1990266	0.205	1	106	61	28193	Itga1|0.811323853398
glutamine family amino acid metabolic process	GO:0009064	0.205	1	106	61	28193	Prodh1|0.781377219147
cytokine production	GO:0001816	0.207	3	725	61	28193	Lpl|1.22282275032;Ifih1|0.737414410209;Dhx36|0.795957587361
regulation of sequence-specific DNA binding transcription factor activity	GO:0051090	0.207	2	391	61	28193	Anxa3|1.23017535668;Commd6|0.832689641513
intracellular transport	GO:0046907	0.209	7	2240	61	28193	Pacsin1|0.760998659459;Nup188|0.742900023089;Sun2|0.820515663109;Otof|0.819219054983;Bak1|0.449815257444;LOC100359600|0.820766733267;Stx3|0.646367146367
positive regulation of adaptive immune response based on somatic recombination of immune receptors built from immunoglobulin superfamily domains	GO:0002824	0.209	1	108	61	28193	Hpx|1.29792954786
B cell differentiation	GO:0030183	0.209	1	108	61	28193	Bak1|0.449815257444
positive regulation of hydrolase activity	GO:0051345	0.21	4	1090	61	28193	Lamtor2|1.3125;Itga1|0.811323853398;Dock1|0.77750965251;Bak1|0.449815257444
in utero embryonic development	GO:0001701	0.211	2	395	61	28193	Sox17|0.822054629223;Epn1|0.831218568836
xenobiotic metabolic process	GO:0006805	0.211	1	109	61	28193	Cryz|0.796814230153
regulation of calcium ion transport into cytosol	GO:0010522	0.211	1	109	61	28193	Bak1|0.449815257444
regulation of pH	GO:0006885	0.211	1	109	61	28193	Dmxl2|0.804768461993
single-organism biosynthetic process	GO:0044711	0.211	6	1854	61	28193	Fam213b|1.24602904714;Nanp|1.20263319515;Lpl|1.22282275032;Sephs1|0.768811750176;Cox15|0.746310219994;Rbp4|0.830856829699
positive regulation of adaptive immune response	GO:0002821	0.212	1	110	61	28193	Hpx|1.29792954786
peptidyl-lysine modification	GO:0018205	0.213	2	398	61	28193	ENSRNOG00000004787|0.799746742891;Ifih1|0.737414410209
granulocyte chemotaxis	GO:0071621	0.214	1	111	61	28193	Itga1|0.811323853398
multi-organism behavior	GO:0051705	0.214	1	111	61	28193	Ube2q1|1.34076699542
determination of left/right symmetry	GO:0007368	0.214	1	111	61	28193	Sox17|0.822054629223
regulation of plasma membrane organization	GO:1903729	0.216	1	112	61	28193	Stx3|0.646367146367
maintenance of protein location in cell	GO:0032507	0.216	1	112	61	28193	Sun2|0.820515663109
intrinsic apoptotic signaling pathway in response to DNA damage	GO:0008630	0.216	1	112	61	28193	Bak1|0.449815257444
leukocyte apoptotic process	GO:0071887	0.216	1	112	61	28193	Bak1|0.449815257444
cellular response to xenobiotic stimulus	GO:0071466	0.216	1	112	61	28193	Cryz|0.796814230153
response to unfolded protein	GO:0006986	0.217	1	113	61	28193	Bak1|0.449815257444
negative regulation of T cell activation	GO:0050868	0.217	1	113	61	28193	Kng1|1.96085115682
regulation of cellular metabolic process	GO:0031323	0.218	19	7331	61	28193	Ppp1r8|1.22125581143;Rbm8a|1.25373622086;P08932|2.08861308935;Anxa3|1.23017535668;Serpina3n|1.22365576894;Hpx|1.29792954786;Bclaf1|1.2450204205;Kng1|1.96085115682;Slirp|1.20118287013;Lamtor2|1.3125;Itih4|1.20409724455;Sox17|0.822054629223;Mrps27|0.826786382175;ENSRNOG00000004787|0.799746742891;Itga1|0.811323853398;Dhx36|0.795957587361;Mug1|0.771608110853;Commd6|0.832689641513;Bak1|0.449815257444
tube morphogenesis	GO:0035239	0.218	2	405	61	28193	Sox17|0.822054629223;Bak1|0.449815257444
actin filament-based movement	GO:0030048	0.219	1	114	61	28193	Sun2|0.820515663109
response to carbohydrate	GO:0009743	0.22	2	407	61	28193	Hp|1.50273029272;Oxct1|0.749545798871
glycosaminoglycan metabolic process	GO:0030203	0.221	1	115	61	28193	Itih4|1.20409724455
regulation of stem cell proliferation	GO:0072091	0.221	1	115	61	28193	Sox17|0.822054629223
apoptotic mitochondrial changes	GO:0008637	0.221	1	115	61	28193	Bak1|0.449815257444
iron ion homeostasis	GO:0055072	0.221	1	115	61	28193	Hpx|1.29792954786
cellular macromolecule metabolic process	GO:0044260	0.222	28	11359	61	28193	Ppp1r8|1.22125581143;ENSRNOG00000047294|1.26121844061;Spata18|1.24371133819;Rbm8a|1.25373622086;Thumpd3|1.23649780025;Upf1|1.2008973259;P08932|2.08861308935;Anxa3|1.23017535668;Serpina3n|1.22365576894;Hpx|1.29792954786;Bclaf1|1.2450204205;Ube2q1|1.34076699542;Kng1|1.96085115682;Slirp|1.20118287013;Dus3l|1.41246137747;Lamtor2|1.3125;Itih4|1.20409724455;Sox17|0.822054629223;Mrps27|0.826786382175;EN…
post-embryonic development	GO:0009791	0.223	1	116	61	28193	Bak1|0.449815257444
regulation of potassium ion transport	GO:0043266	0.223	1	116	61	28193	Kcnip4|0.826281404235
regulation of fibroblast proliferation	GO:0048145	0.223	1	116	61	28193	Kng1|1.96085115682
vasculature development	GO:0001944	0.223	3	753	61	28193	Anxa3|1.23017535668;Sox17|0.822054629223;Bak1|0.449815257444
cellular component organization or biogenesis	GO:0071840	0.223	20	7798	61	28193	Spata18|1.24371133819;Atl2|1.22596475326;Slirp|1.20118287013;Lamtor2|1.3125;Lpl|1.22282275032;Pacsin1|0.760998659459;Sox17|0.822054629223;Cryz|0.796814230153;Mrps27|0.826786382175;ENSRNOG00000004787|0.799746742891;Sun2|0.820515663109;Itga1|0.811323853398;Dhx36|0.795957587361;Cox15|0.746310219994;Dock1|0.77750965251;Bak1|0.449815257444;Thg1l|0.827370656371;Stx3|0.646367146367;Dmxl2|0.804768461993;…
positive regulation of lymphocyte mediated immunity	GO:0002708	0.224	1	117	61	28193	Hpx|1.29792954786
negative regulation of canonical Wnt signaling pathway	GO:0090090	0.224	1	117	61	28193	Sox17|0.822054629223
cell proliferation	GO:0008283	0.225	7	2291	61	28193	Ppp1r8|1.22125581143;Kng1|1.96085115682;Sox17|0.822054629223;Mrps27|0.826786382175;Itga1|0.811323853398;Bak1|0.449815257444;Stx3|0.646367146367
positive regulation of phosphorylation	GO:0042327	0.225	4	1124	61	28193	Hpx|1.29792954786;Kng1|1.96085115682;Lamtor2|1.3125;Itga1|0.811323853398
negative regulation of cell proliferation	GO:0008285	0.226	3	758	61	28193	Kng1|1.96085115682;Itga1|0.811323853398;Bak1|0.449815257444
alpha-amino acid biosynthetic process	GO:1901607	0.226	1	118	61	28193	Sephs1|0.768811750176
fibroblast proliferation	GO:0048144	0.226	1	118	61	28193	Kng1|1.96085115682
camera-type eye morphogenesis	GO:0048593	0.226	1	118	61	28193	Bak1|0.449815257444
ERBB signaling pathway	GO:0038127	0.226	1	118	61	28193	Itga1|0.811323853398
positive regulation of cellular component organization	GO:0051130	0.226	5	1507	61	28193	Pacsin1|0.760998659459;Mrps27|0.826786382175;Dhx36|0.795957587361;Bak1|0.449815257444;Stx3|0.646367146367
regulation of translation	GO:0006417	0.226	2	415	61	28193	Rbm8a|1.25373622086;Mrps27|0.826786382175
regulation of response to stimulus	GO:0048583	0.227	12	4362	61	28193	P08932|2.08861308935;Hpx|1.29792954786;Bclaf1|1.2450204205;Kng1|1.96085115682;Lamtor2|1.3125;Sox17|0.822054629223;Oxct1|0.749545798871;Ifih1|0.737414410209;Itga1|0.811323853398;Shoc2|0.832776559514;Bak1|0.449815257444;Stx3|0.646367146367
system development	GO:0048731	0.228	15	5645	61	28193	Anxa3|1.23017535668;Orm1|1.79793200829;Hp|1.50273029272;Ube2q1|1.34076699542;Pacsin1|0.760998659459;Sox17|0.822054629223;Oxct1|0.749545798871;Sun2|0.820515663109;Otof|0.819219054983;Itga1|0.811323853398;Epn1|0.831218568836;Dock1|0.77750965251;Bak1|0.449815257444;Stx3|0.646367146367;Rbp4|0.830856829699
maintenance of protein location	GO:0045185	0.228	1	119	61	28193	Sun2|0.820515663109
cellular monovalent inorganic cation homeostasis	GO:0030004	0.228	1	119	61	28193	Dmxl2|0.804768461993
DNA metabolic process	GO:0006259	0.228	4	1129	61	28193	ENSRNOG00000047294|1.26121844061;Upf1|1.2008973259;Anxa3|1.23017535668;Dhx36|0.795957587361
determination of bilateral symmetry	GO:0009855	0.229	1	120	61	28193	Sox17|0.822054629223
negative regulation of leukocyte cell-cell adhesion	GO:1903038	0.229	1	120	61	28193	Kng1|1.96085115682
digestive system process	GO:0022600	0.231	1	121	61	28193	Rbp4|0.830856829699
Golgi organization	GO:0007030	0.231	1	121	61	28193	Atl2|1.22596475326
proteolysis	GO:0006508	0.232	7	2313	61	28193	F9|1.26983486357;P08932|2.08861308935;Serpina3n|1.22365576894;Kng1|1.96085115682;Itih4|1.20409724455;Mug1|0.771608110853;Bak1|0.449815257444
regulation of endothelial cell proliferation	GO:0001936	0.233	1	122	61	28193	Kng1|1.96085115682
specification of symmetry	GO:0009799	0.233	1	122	61	28193	Sox17|0.822054629223
mesoderm development	GO:0007498	0.233	1	122	61	28193	Sox17|0.822054629223
eye development	GO:0001654	0.233	2	423	61	28193	Bak1|0.449815257444;Rbp4|0.830856829699
primary metabolic process	GO:0044238	0.234	35	14636	61	28193	Ppp1r8|1.22125581143;ENSRNOG00000047294|1.26121844061;Spata18|1.24371133819;F9|1.26983486357;Rbm8a|1.25373622086;Thumpd3|1.23649780025;Upf1|1.2008973259;P08932|2.08861308935;Anxa3|1.23017535668;Serpina3n|1.22365576894;Fam213b|1.24602904714;Nanp|1.20263319515;Hpx|1.29792954786;Bclaf1|1.2450204205;Ube2q1|1.34076699542;Kng1|1.96085115682;Slirp|1.20118287013;Dus3l|1.41246137747;Lamtor2|1.3125;Itih4|1…
response to alcohol	GO:0097305	0.234	3	773	61	28193	Oxct1|0.749545798871;Bak1|0.449815257444;Rbp4|0.830856829699
telomere organization	GO:0032200	0.234	1	123	61	28193	Dhx36|0.795957587361
positive regulation of dendrite development	GO:1900006	0.234	1	123	61	28193	Pacsin1|0.760998659459
telomere maintenance	GO:0000723	0.234	1	123	61	28193	Dhx36|0.795957587361
protein dephosphorylation	GO:0006470	0.234	2	425	61	28193	Ppp1r8|1.22125581143;Itga1|0.811323853398
organonitrogen compound metabolic process	GO:1901564	0.237	22	8757	61	28193	Ppp1r8|1.22125581143;Spata18|1.24371133819;F9|1.26983486357;Rbm8a|1.25373622086;P08932|2.08861308935;Serpina3n|1.22365576894;Hpx|1.29792954786;Ube2q1|1.34076699542;Kng1|1.96085115682;Lamtor2|1.3125;Itih4|1.20409724455;Sephs1|0.768811750176;Sox17|0.822054629223;Mrps27|0.826786382175;ENSRNOG00000004787|0.799746742891;Ifih1|0.737414410209;Itga1|0.811323853398;Prodh1|0.781377219147;Cox15|0.7463102199…
regulation of metabolic process	GO:0019222	0.237	21	8314	61	28193	Ppp1r8|1.22125581143;Rbm8a|1.25373622086;Upf1|1.2008973259;P08932|2.08861308935;Anxa3|1.23017535668;Serpina3n|1.22365576894;Hpx|1.29792954786;Bclaf1|1.2450204205;Kng1|1.96085115682;Slirp|1.20118287013;Lamtor2|1.3125;Itih4|1.20409724455;Sox17|0.822054629223;Mrps27|0.826786382175;ENSRNOG00000004787|0.799746742891;Itga1|0.811323853398;Dhx36|0.795957587361;Mug1|0.771608110853;Commd6|0.832689641513;Do…
endothelium development	GO:0003158	0.238	1	125	61	28193	Sox17|0.822054629223
triglyceride metabolic process	GO:0006641	0.238	1	125	61	28193	Lpl|1.22282275032
regulation of TOR signaling	GO:0032006	0.238	1	125	61	28193	Lamtor2|1.3125
adaptive immune response	GO:0002250	0.239	2	431	61	28193	Adgre1|1.86366720118;Hpx|1.29792954786
alpha-amino acid catabolic process	GO:1901606	0.239	1	126	61	28193	Prodh1|0.781377219147
humoral immune response mediated by circulating immunoglobulin	GO:0002455	0.239	1	126	61	28193	Hpx|1.29792954786
cellular transition metal ion homeostasis	GO:0046916	0.239	1	126	61	28193	Hpx|1.29792954786
positive regulation of translation	GO:0045727	0.239	1	126	61	28193	Mrps27|0.826786382175
nucleocytoplasmic transport	GO:0006913	0.241	2	433	61	28193	Nup188|0.742900023089;LOC100359600|0.820766733267
activation of MAPK activity	GO:0000187	0.241	1	127	61	28193	Itga1|0.811323853398
regulation of interleukin-6 production	GO:0032675	0.241	1	127	61	28193	Ifih1|0.737414410209
cellular response to mechanical stimulus	GO:0071260	0.241	1	127	61	28193	Bak1|0.449815257444
positive regulation of chromosome organization	GO:2001252	0.241	1	127	61	28193	Dhx36|0.795957587361
regulation of production of molecular mediator of immune response	GO:0002700	0.243	1	128	61	28193	Hpx|1.29792954786
positive regulation of cysteine-type endopeptidase activity involved in apoptotic process	GO:0043280	0.243	1	128	61	28193	Bak1|0.449815257444
cellular amino acid biosynthetic process	GO:0008652	0.243	1	128	61	28193	Sephs1|0.768811750176
immune response	GO:0006955	0.243	6	1945	61	28193	Anxa3|1.23017535668;Serpina3n|1.22365576894;Orm1|1.79793200829;Adgre1|1.86366720118;Hpx|1.29792954786;Ifih1|0.737414410209
innate immune response	GO:0045087	0.243	3	789	61	28193	Serpina3n|1.22365576894;Hpx|1.29792954786;Ifih1|0.737414410209
cellular response to steroid hormone stimulus	GO:0071383	0.244	2	437	61	28193	Serpina3n|1.22365576894;Orm1|1.79793200829
endocytosis	GO:0006897	0.244	3	790	61	28193	Anxa3|1.23017535668;Pacsin1|0.760998659459;Epn1|0.831218568836
granulocyte migration	GO:0097530	0.244	1	129	61	28193	Itga1|0.811323853398
lipid homeostasis	GO:0055088	0.244	1	129	61	28193	Lpl|1.22282275032
response to xenobiotic stimulus	GO:0009410	0.244	1	129	61	28193	Cryz|0.796814230153
leukocyte mediated immunity	GO:0002443	0.245	2	438	61	28193	Anxa3|1.23017535668;Hpx|1.29792954786
nucleus organization	GO:0006997	0.246	1	130	61	28193	Sun2|0.820515663109
hippocampus development	GO:0021766	0.246	1	130	61	28193	Anxa3|1.23017535668
regulation of tumor necrosis factor production	GO:0032680	0.246	1	130	61	28193	Ifih1|0.737414410209
dicarboxylic acid metabolic process	GO:0043648	0.246	1	130	61	28193	Prodh1|0.781377219147
cellular response to organonitrogen compound	GO:0071417	0.246	3	794	61	28193	Serpina3n|1.22365576894;Orm1|1.79793200829;Lamtor2|1.3125
regulation of DNA metabolic process	GO:0051052	0.247	2	441	61	28193	Anxa3|1.23017535668;Dhx36|0.795957587361
lipid localization	GO:0010876	0.247	2	441	61	28193	Lpl|1.22282275032;Rbp4|0.830856829699
multicellular organism development	GO:0007275	0.247	16	6169	61	28193	Spata18|1.24371133819;Anxa3|1.23017535668;Orm1|1.79793200829;Hp|1.50273029272;Ube2q1|1.34076699542;Pacsin1|0.760998659459;Sox17|0.822054629223;Oxct1|0.749545798871;Sun2|0.820515663109;Otof|0.819219054983;Itga1|0.811323853398;Epn1|0.831218568836;Dock1|0.77750965251;Bak1|0.449815257444;Stx3|0.646367146367;Rbp4|0.830856829699
regulation of peptidyl-serine phosphorylation	GO:0033135	0.248	1	131	61	28193	Bak1|0.449815257444
aminoglycan metabolic process	GO:0006022	0.249	1	132	61	28193	Itih4|1.20409724455
regulation of tumor necrosis factor superfamily cytokine production	GO:1903555	0.249	1	132	61	28193	Ifih1|0.737414410209
tumor necrosis factor production	GO:0032640	0.249	1	132	61	28193	Ifih1|0.737414410209
isoprenoid metabolic process	GO:0006720	0.249	1	132	61	28193	Rbp4|0.830856829699
negative regulation of homotypic cell-cell adhesion	GO:0034111	0.251	1	133	61	28193	Kng1|1.96085115682
animal organ development	GO:0048513	0.252	11	4041	61	28193	Anxa3|1.23017535668;Orm1|1.79793200829;Hp|1.50273029272;Sox17|0.822054629223;Oxct1|0.749545798871;Sun2|0.820515663109;Otof|0.819219054983;Epn1|0.831218568836;Dock1|0.77750965251;Bak1|0.449815257444;Rbp4|0.830856829699
circulatory system development	GO:0072359	0.252	4	1181	61	28193	Anxa3|1.23017535668;Sox17|0.822054629223;Oxct1|0.749545798871;Bak1|0.449815257444
cellular hormone metabolic process	GO:0034754	0.252	1	134	61	28193	Rbp4|0.830856829699
regulation of embryonic development	GO:0045995	0.252	1	134	61	28193	Sox17|0.822054629223
formation of primary germ layer	GO:0001704	0.252	1	134	61	28193	Sox17|0.822054629223
immune effector process	GO:0002252	0.254	3	807	61	28193	Anxa3|1.23017535668;Hpx|1.29792954786;Ifih1|0.737414410209
regulation of MAPK cascade	GO:0043408	0.254	3	807	61	28193	Kng1|1.96085115682;Lamtor2|1.3125;Itga1|0.811323853398
interleukin-6 production	GO:0032635	0.254	1	135	61	28193	Ifih1|0.737414410209
response to topologically incorrect protein	GO:0035966	0.254	1	135	61	28193	Bak1|0.449815257444
positive regulation of calcium ion transport	GO:0051928	0.256	1	136	61	28193	Bak1|0.449815257444
tumor necrosis factor superfamily cytokine production	GO:0071706	0.256	1	136	61	28193	Ifih1|0.737414410209
regulation of protein phosphorylation	GO:0001932	0.256	5	1581	61	28193	Hpx|1.29792954786;Kng1|1.96085115682;Lamtor2|1.3125;Itga1|0.811323853398;Bak1|0.449815257444
positive regulation of neuron death	GO:1901216	0.257	1	137	61	28193	Itga1|0.811323853398
obsolete cell-type specific apoptotic process	GO:0097285	0.258	2	455	61	28193	Itga1|0.811323853398;Bak1|0.449815257444
metabolic process	GO:0008152	0.259	41	17576	61	28193	Ppp1r8|1.22125581143;ENSRNOG00000047294|1.26121844061;Spata18|1.24371133819;F9|1.26983486357;Rbm8a|1.25373622086;Thumpd3|1.23649780025;Upf1|1.2008973259;P08932|2.08861308935;Anxa3|1.23017535668;Serpina3n|1.22365576894;Fam213b|1.24602904714;Nanp|1.20263319515;Hpx|1.29792954786;Bclaf1|1.2450204205;Ube2q1|1.34076699542;Atl2|1.22596475326;Kng1|1.96085115682;Slirp|1.20118287013;Dus3l|1.41246137747;Lam…
regulation of mRNA processing	GO:0050684	0.259	1	138	61	28193	Rbm8a|1.25373622086
fatty acid metabolic process	GO:0006631	0.26	2	457	61	28193	Fam213b|1.24602904714;Lpl|1.22282275032
response to abiotic stimulus	GO:0009628	0.26	5	1591	61	28193	Hp|1.50273029272;Lpl|1.22282275032;Ppl|0.762465703663;Ckm|0.764919127222;Bak1|0.449815257444
icosanoid metabolic process	GO:0006690	0.261	1	139	61	28193	Fam213b|1.24602904714
positive regulation of inflammatory response	GO:0050729	0.261	1	139	61	28193	Kng1|1.96085115682
regulation of cellular amide metabolic process	GO:0034248	0.261	2	458	61	28193	Rbm8a|1.25373622086;Mrps27|0.826786382175
negative regulation of protein serine/threonine kinase activity	GO:0071901	0.262	1	140	61	28193	Kng1|1.96085115682
acylglycerol metabolic process	GO:0006639	0.262	1	140	61	28193	Lpl|1.22282275032
response to lipid	GO:0033993	0.263	5	1597	61	28193	Anxa3|1.23017535668;Serpina3n|1.22365576894;Orm1|1.79793200829;Hp|1.50273029272;Rbp4|0.830856829699
positive regulation of multicellular organismal process	GO:0051240	0.263	6	1999	61	28193	Anxa3|1.23017535668;Lpl|1.22282275032;Pacsin1|0.760998659459;Sox17|0.822054629223;Ifih1|0.737414410209;Dhx36|0.795957587361
integrin-mediated signaling pathway	GO:0007229	0.264	1	141	61	28193	Itga1|0.811323853398
regulation of RNA splicing	GO:0043484	0.264	1	141	61	28193	Rbm8a|1.25373622086
negative regulation of lymphocyte activation	GO:0051250	0.264	1	141	61	28193	Kng1|1.96085115682
regulation of phosphatase activity	GO:0010921	0.264	1	141	61	28193	Itga1|0.811323853398
endothelial cell proliferation	GO:0001935	0.264	1	141	61	28193	Kng1|1.96085115682
regulation of metal ion transport	GO:0010959	0.265	2	463	61	28193	Bak1|0.449815257444;Kcnip4|0.826281404235
neutral lipid metabolic process	GO:0006638	0.265	1	142	61	28193	Lpl|1.22282275032
TOR signaling	GO:0031929	0.265	1	142	61	28193	Lamtor2|1.3125
pattern specification process	GO:0007389	0.267	2	466	61	28193	Sox17|0.822054629223;Bak1|0.449815257444
negative regulation of protein phosphorylation	GO:0001933	0.268	2	467	61	28193	Kng1|1.96085115682;Bak1|0.449815257444
single fertilization	GO:0007338	0.269	1	144	61	28193	Slirp|1.20118287013
positive regulation of cysteine-type endopeptidase activity	GO:2001056	0.269	1	144	61	28193	Bak1|0.449815257444
positive regulation of epithelial cell migration	GO:0010634	0.269	1	144	61	28193	Anxa3|1.23017535668
regulation of protein modification process	GO:0031399	0.269	6	2015	61	28193	Ppp1r8|1.22125581143;Hpx|1.29792954786;Kng1|1.96085115682;Lamtor2|1.3125;Itga1|0.811323853398;Bak1|0.449815257444
regulation of protein kinase activity	GO:0045859	0.27	3	834	61	28193	Kng1|1.96085115682;Lamtor2|1.3125;Itga1|0.811323853398
cell part morphogenesis	GO:0032990	0.27	3	834	61	28193	Slirp|1.20118287013;Pacsin1|0.760998659459;Itga1|0.811323853398
negative regulation of biological process	GO:0048519	0.27	15	5834	61	28193	Ppp1r8|1.22125581143;Rbm8a|1.25373622086;Upf1|1.2008973259;P08932|2.08861308935;Anxa3|1.23017535668;Serpina3n|1.22365576894;Bclaf1|1.2450204205;Kng1|1.96085115682;Slirp|1.20118287013;Itih4|1.20409724455;Sox17|0.822054629223;Itga1|0.811323853398;Mug1|0.771608110853;Commd6|0.832689641513;Bak1|0.449815257444
multicellular organismal process	GO:0032501	0.27	24	9822	61	28193	Spata18|1.24371133819;F9|1.26983486357;P08932|2.08861308935;Anxa3|1.23017535668;Orm1|1.79793200829;Hp|1.50273029272;Ube2q1|1.34076699542;Kng1|1.96085115682;Slirp|1.20118287013;Lpl|1.22282275032;Pacsin1|0.760998659459;Sox17|0.822054629223;Oxct1|0.749545798871;Nup188|0.742900023089;Ifih1|0.737414410209;Sun2|0.820515663109;Otof|0.819219054983;Itga1|0.811323853398;Dhx36|0.795957587361;Epn1|0.83121856…
pattern recognition receptor signaling pathway	GO:0002221	0.27	1	145	61	28193	Ifih1|0.737414410209
protein stabilization	GO:0050821	0.27	1	145	61	28193	Sox17|0.822054629223
cellular amino acid catabolic process	GO:0009063	0.27	1	145	61	28193	Prodh1|0.781377219147
hematopoietic progenitor cell differentiation	GO:0002244	0.27	1	145	61	28193	Dock1|0.77750965251
regulation of signaling	GO:0023051	0.27	10	3684	61	28193	Hpx|1.29792954786;Kng1|1.96085115682;Lamtor2|1.3125;Sox17|0.822054629223;Oxct1|0.749545798871;Itga1|0.811323853398;Shoc2|0.832776559514;Bak1|0.449815257444;Stx3|0.646367146367;Rbp4|0.830856829699
regulation of phosphate metabolic process	GO:0019220	0.271	6	2019	61	28193	Ppp1r8|1.22125581143;Hpx|1.29792954786;Kng1|1.96085115682;Lamtor2|1.3125;Itga1|0.811323853398;Bak1|0.449815257444
positive regulation of leukocyte mediated immunity	GO:0002705	0.272	1	146	61	28193	Hpx|1.29792954786
response to hormone	GO:0009725	0.273	5	1620	61	28193	Anxa3|1.23017535668;Serpina3n|1.22365576894;Orm1|1.79793200829;Hp|1.50273029272;Oxct1|0.749545798871
cellular amino acid metabolic process	GO:0006520	0.273	2	473	61	28193	Sephs1|0.768811750176;Prodh1|0.781377219147
regulation of phosphorus metabolic process	GO:0051174	0.273	6	2026	61	28193	Ppp1r8|1.22125581143;Hpx|1.29792954786;Kng1|1.96085115682;Lamtor2|1.3125;Itga1|0.811323853398;Bak1|0.449815257444
negative regulation of Wnt signaling pathway	GO:0030178	0.273	1	147	61	28193	Sox17|0.822054629223
regulation of STAT cascade	GO:1904892	0.273	1	147	61	28193	Hpx|1.29792954786
unsaturated fatty acid metabolic process	GO:0033559	0.275	1	148	61	28193	Fam213b|1.24602904714
response to UV	GO:0009411	0.275	1	148	61	28193	Bak1|0.449815257444
maintenance of location in cell	GO:0051651	0.275	1	148	61	28193	Sun2|0.820515663109
innate immune response-activating signal transduction	GO:0002758	0.275	1	148	61	28193	Ifih1|0.737414410209
negative regulation of sequence-specific DNA binding transcription factor activity	GO:0043433	0.276	1	149	61	28193	Commd6|0.832689641513
positive regulation of cellular amide metabolic process	GO:0034250	0.276	1	149	61	28193	Mrps27|0.826786382175
cellular response to interleukin-1	GO:0071347	0.276	1	149	61	28193	Serpina3n|1.22365576894
protein complex localization	GO:0031503	0.276	1	149	61	28193	Stx3|0.646367146367
regulation of cell growth	GO:0001558	0.277	2	478	61	28193	Lamtor2|1.3125;Sox17|0.822054629223
feeding behavior	GO:0007631	0.28	1	151	61	28193	Ube2q1|1.34076699542
response to activity	GO:0014823	0.28	1	151	61	28193	Oxct1|0.749545798871
single-organism organelle organization	GO:1902589	0.28	8	2874	61	28193	Spata18|1.24371133819;Atl2|1.22596475326;Slirp|1.20118287013;Pacsin1|0.760998659459;Sun2|0.820515663109;Dhx36|0.795957587361;Bak1|0.449815257444;Stx3|0.646367146367
positive regulation of behavior	GO:0048520	0.281	1	152	61	28193	Stx3|0.646367146367
small molecule metabolic process	GO:0044281	0.281	8	2878	61	28193	Fam213b|1.24602904714;Nanp|1.20263319515;Itih4|1.20409724455;Lpl|1.22282275032;Sephs1|0.768811750176;Oxct1|0.749545798871;Prodh1|0.781377219147;Rbp4|0.830856829699
response to oxygen-containing compound	GO:1901700	0.286	7	2473	61	28193	Serpina3n|1.22365576894;Orm1|1.79793200829;Hp|1.50273029272;Lamtor2|1.3125;Oxct1|0.749545798871;Bak1|0.449815257444;Rbp4|0.830856829699
embryonic organ development	GO:0048568	0.286	2	489	61	28193	Sox17|0.822054629223;Epn1|0.831218568836
regulation of endothelial cell migration	GO:0010594	0.286	1	155	61	28193	Anxa3|1.23017535668
transport along microtubule	GO:0010970	0.286	1	155	61	28193	Sun2|0.820515663109
regulation of cell communication	GO:0010646	0.287	10	3742	61	28193	Hpx|1.29792954786;Kng1|1.96085115682;Lamtor2|1.3125;Sox17|0.822054629223;Oxct1|0.749545798871;Itga1|0.811323853398;Shoc2|0.832776559514;Bak1|0.449815257444;Stx3|0.646367146367;Rbp4|0.830856829699
central nervous system development	GO:0007417	0.288	4	1255	61	28193	Anxa3|1.23017535668;Oxct1|0.749545798871;Sun2|0.820515663109;Bak1|0.449815257444
limb morphogenesis	GO:0035108	0.289	1	157	61	28193	Bak1|0.449815257444
appendage morphogenesis	GO:0035107	0.289	1	157	61	28193	Bak1|0.449815257444
sensory perception of sound	GO:0007605	0.29	1	158	61	28193	Otof|0.819219054983
regulation of JAK-STAT cascade	GO:0046425	0.29	1	158	61	28193	Hpx|1.29792954786
positive regulation of chemotaxis	GO:0050921	0.29	1	158	61	28193	Stx3|0.646367146367
regulation of adaptive immune response based on somatic recombination of immune receptors built from immunoglobulin superfamily domains	GO:0002822	0.29	1	158	61	28193	Hpx|1.29792954786
regulation of striated muscle tissue development	GO:0016202	0.29	1	158	61	28193	Sox17|0.822054629223
limbic system development	GO:0021761	0.292	1	159	61	28193	Anxa3|1.23017535668
nuclear transport	GO:0051169	0.292	2	497	61	28193	Nup188|0.742900023089;LOC100359600|0.820766733267
cellular response to organic cyclic compound	GO:0071407	0.293	3	873	61	28193	Serpina3n|1.22365576894;Orm1|1.79793200829;Ifih1|0.737414410209
single-organism process	GO:0044699	0.293	48	21074	61	28193	Ppp1r8|1.22125581143;Spata18|1.24371133819;F9|1.26983486357;Upf1|1.2008973259;P08932|2.08861308935;Anxa3|1.23017535668;Fam213b|1.24602904714;Nanp|1.20263319515;Orm1|1.79793200829;Avl9|1.21284820461;Adgre1|1.86366720118;Hp|1.50273029272;Anxa4|1.23335488583;Hpx|1.29792954786;Bclaf1|1.2450204205;Ube2q1|1.34076699542;Atl2|1.22596475326;Kng1|1.96085115682;Slirp|1.20118287013;Tmem214|1.20474772095;Dus3…
cardiocyte differentiation	GO:0035051	0.294	1	160	61	28193	Sox17|0.822054629223
protein complex subunit organization	GO:0071822	0.294	6	2082	61	28193	Atl2|1.22596475326;Pacsin1|0.760998659459;Cryz|0.796814230153;Cox15|0.746310219994;Thg1l|0.827370656371;Dmxl2|0.804768461993
digestion	GO:0007586	0.295	1	161	61	28193	Rbp4|0.830856829699
cerebral cortex development	GO:0021987	0.295	1	161	61	28193	Sun2|0.820515663109
myeloid cell homeostasis	GO:0002262	0.297	1	162	61	28193	Bak1|0.449815257444
regulation of muscle tissue development	GO:1901861	0.297	1	162	61	28193	Sox17|0.822054629223
response to inorganic substance	GO:0010035	0.297	3	881	61	28193	Hp|1.50273029272;S100a16|1.64165780613;Bak1|0.449815257444
forebrain development	GO:0030900	0.298	2	504	61	28193	Anxa3|1.23017535668;Sun2|0.820515663109
eye morphogenesis	GO:0048592	0.298	1	163	61	28193	Bak1|0.449815257444
regulation of muscle organ development	GO:0048634	0.298	1	163	61	28193	Sox17|0.822054629223
regulation of lymphocyte mediated immunity	GO:0002706	0.298	1	163	61	28193	Hpx|1.29792954786
positive regulation of endopeptidase activity	GO:0010950	0.298	1	163	61	28193	Bak1|0.449815257444
regulation of mRNA metabolic process	GO:1903311	0.3	1	164	61	28193	Rbm8a|1.25373622086
transition metal ion homeostasis	GO:0055076	0.301	1	165	61	28193	Hpx|1.29792954786
vesicle fusion	GO:0006906	0.303	1	166	61	28193	Stx3|0.646367146367
endocrine system development	GO:0035270	0.303	1	166	61	28193	Bak1|0.449815257444
cellular response to cytokine stimulus	GO:0071345	0.304	3	892	61	28193	Serpina3n|1.22365576894;Hpx|1.29792954786;Sox17|0.822054629223
negative regulation of phosphorylation	GO:0042326	0.304	2	512	61	28193	Kng1|1.96085115682;Bak1|0.449815257444
RNA phosphodiester bond hydrolysis	GO:0090501	0.304	1	167	61	28193	Rnaset2|0.73840339825
activation of innate immune response	GO:0002218	0.304	1	167	61	28193	Ifih1|0.737414410209
digestive tract development	GO:0048565	0.306	1	168	61	28193	Sox17|0.822054629223
histone acetylation	GO:0016573	0.306	1	168	61	28193	ENSRNOG00000004787|0.799746742891
regulation of adaptive immune response	GO:0002819	0.306	1	168	61	28193	Hpx|1.29792954786
regulation of response to wounding	GO:1903034	0.307	2	515	61	28193	P08932|2.08861308935;Kng1|1.96085115682
positive regulation of protein modification process	GO:0031401	0.307	4	1294	61	28193	Hpx|1.29792954786;Kng1|1.96085115682;Lamtor2|1.3125;Itga1|0.811323853398
MAPK cascade	GO:0000165	0.308	3	898	61	28193	Kng1|1.96085115682;Lamtor2|1.3125;Itga1|0.811323853398
response to endogenous stimulus	GO:0009719	0.309	7	2540	61	28193	Anxa3|1.23017535668;Serpina3n|1.22365576894;Orm1|1.79793200829;Hp|1.50273029272;Lamtor2|1.3125;Lpl|1.22282275032;Oxct1|0.749545798871
positive regulation of protein kinase activity	GO:0045860	0.31	2	519	61	28193	Lamtor2|1.3125;Itga1|0.811323853398
STAT cascade	GO:0097696	0.31	1	171	61	28193	Hpx|1.29792954786
regulation of phosphorylation	GO:0042325	0.311	5	1711	61	28193	Hpx|1.29792954786;Kng1|1.96085115682;Lamtor2|1.3125;Itga1|0.811323853398;Bak1|0.449815257444
regulation of kinase activity	GO:0043549	0.312	3	905	61	28193	Kng1|1.96085115682;Lamtor2|1.3125;Itga1|0.811323853398
cellular response to radiation	GO:0071478	0.312	1	172	61	28193	Bak1|0.449815257444
negative regulation of leukocyte activation	GO:0002695	0.312	1	172	61	28193	Kng1|1.96085115682
cytoskeleton-dependent intracellular transport	GO:0030705	0.312	1	172	61	28193	Sun2|0.820515663109
stem cell proliferation	GO:0072089	0.312	1	172	61	28193	Sox17|0.822054629223
regulation of response to external stimulus	GO:0032101	0.313	3	907	61	28193	P08932|2.08861308935;Kng1|1.96085115682;Stx3|0.646367146367
leukocyte activation	GO:0045321	0.313	3	907	61	28193	Anxa3|1.23017535668;Kng1|1.96085115682;Bak1|0.449815257444
organelle membrane fusion	GO:0090174	0.313	1	173	61	28193	Stx3|0.646367146367
internal peptidyl-lysine acetylation	GO:0018393	0.313	1	173	61	28193	ENSRNOG00000004787|0.799746742891
negative regulation of cell-cell adhesion	GO:0022408	0.315	1	174	61	28193	Kng1|1.96085115682
negative regulation of MAPK cascade	GO:0043409	0.315	1	174	61	28193	Kng1|1.96085115682
positive regulation of apoptotic signaling pathway	GO:2001235	0.315	1	174	61	28193	Bak1|0.449815257444
single-organism catabolic process	GO:0044712	0.315	4	1311	61	28193	Spata18|1.24371133819;Lpl|1.22282275032;Oxct1|0.749545798871;Prodh1|0.781377219147
neural tube development	GO:0021915	0.316	1	175	61	28193	Sox17|0.822054629223
positive regulation of phosphorus metabolic process	GO:0010562	0.318	4	1316	61	28193	Hpx|1.29792954786;Kng1|1.96085115682;Lamtor2|1.3125;Itga1|0.811323853398
positive regulation of phosphate metabolic process	GO:0045937	0.318	4	1316	61	28193	Hpx|1.29792954786;Kng1|1.96085115682;Lamtor2|1.3125;Itga1|0.811323853398
nervous system development	GO:0007399	0.319	8	2993	61	28193	Anxa3|1.23017535668;Pacsin1|0.760998659459;Sox17|0.822054629223;Oxct1|0.749545798871;Sun2|0.820515663109;Itga1|0.811323853398;Bak1|0.449815257444;Stx3|0.646367146367
anatomical structure development	GO:0048856	0.32	17	6932	61	28193	Spata18|1.24371133819;Anxa3|1.23017535668;Orm1|1.79793200829;Hp|1.50273029272;Ube2q1|1.34076699542;Slirp|1.20118287013;Pacsin1|0.760998659459;Sox17|0.822054629223;Oxct1|0.749545798871;Sun2|0.820515663109;Otof|0.819219054983;Itga1|0.811323853398;Epn1|0.831218568836;Dock1|0.77750965251;Bak1|0.449815257444;Stx3|0.646367146367;Rbp4|0.830856829699
single-organism developmental process	GO:0044767	0.321	18	7378	61	28193	Spata18|1.24371133819;Anxa3|1.23017535668;Orm1|1.79793200829;Hp|1.50273029272;Ube2q1|1.34076699542;Slirp|1.20118287013;Lpl|1.22282275032;Pacsin1|0.760998659459;Sox17|0.822054629223;Oxct1|0.749545798871;Sun2|0.820515663109;Otof|0.819219054983;Itga1|0.811323853398;Epn1|0.831218568836;Dock1|0.77750965251;Bak1|0.449815257444;Stx3|0.646367146367;Rbp4|0.830856829699
regulation of T cell proliferation	GO:0042129	0.321	1	178	61	28193	Kng1|1.96085115682
protein complex assembly	GO:0006461	0.321	5	1734	61	28193	Atl2|1.22596475326;Cryz|0.796814230153;Cox15|0.746310219994;Thg1l|0.827370656371;Dmxl2|0.804768461993
protein complex biogenesis	GO:0070271	0.322	5	1735	61	28193	Atl2|1.22596475326;Cryz|0.796814230153;Cox15|0.746310219994;Thg1l|0.827370656371;Dmxl2|0.804768461993
protein localization to organelle	GO:0033365	0.322	3	922	61	28193	Nup188|0.742900023089;Sun2|0.820515663109;LOC100359600|0.820766733267
mitophagy	GO:0000422	0.322	1	179	61	28193	Spata18|1.24371133819
spermatid development	GO:0007286	0.322	1	179	61	28193	Slirp|1.20118287013
mitochondrion disassembly	GO:0061726	0.322	1	179	61	28193	Spata18|1.24371133819
positive regulation of peptidase activity	GO:0010952	0.324	1	180	61	28193	Bak1|0.449815257444
myeloid leukocyte migration	GO:0097529	0.324	1	180	61	28193	Itga1|0.811323853398
cofactor metabolic process	GO:0051186	0.324	2	537	61	28193	Hpx|1.29792954786;Cox15|0.746310219994
protein activation cascade	GO:0072376	0.325	1	181	61	28193	Kng1|1.96085115682
aging	GO:0007568	0.326	2	539	61	28193	Hp|1.50273029272;Bak1|0.449815257444
morphogenesis of an epithelium	GO:0002009	0.327	2	540	61	28193	Sox17|0.822054629223;Bak1|0.449815257444
response to interleukin-1	GO:0070555	0.327	1	182	61	28193	Serpina3n|1.22365576894
oxidation-reduction process	GO:0055114	0.328	5	1750	61	28193	Fam213b|1.24602904714;Dus3l|1.41246137747;Cryz|0.796814230153;Prodh1|0.781377219147;Cox15|0.746310219994
response to calcium ion	GO:0051592	0.328	1	183	61	28193	S100a16|1.64165780613
calcium ion transport into cytosol	GO:0060402	0.328	1	183	61	28193	Bak1|0.449815257444
spermatid differentiation	GO:0048515	0.328	1	183	61	28193	Slirp|1.20118287013
internal protein amino acid acetylation	GO:0006475	0.33	1	184	61	28193	ENSRNOG00000004787|0.799746742891
nuclear export	GO:0051168	0.33	1	184	61	28193	Nup188|0.742900023089
digestive system development	GO:0055123	0.33	1	184	61	28193	Sox17|0.822054629223
peptidyl-lysine acetylation	GO:0018394	0.33	1	184	61	28193	ENSRNOG00000004787|0.799746742891
branching morphogenesis of an epithelial tube	GO:0048754	0.33	1	184	61	28193	Bak1|0.449815257444
limb development	GO:0060173	0.331	1	185	61	28193	Bak1|0.449815257444
monovalent inorganic cation homeostasis	GO:0055067	0.331	1	185	61	28193	Dmxl2|0.804768461993
appendage development	GO:0048736	0.331	1	185	61	28193	Bak1|0.449815257444
positive regulation of macromolecule metabolic process	GO:0010604	0.334	9	3468	61	28193	Anxa3|1.23017535668;Hpx|1.29792954786;Kng1|1.96085115682;Lamtor2|1.3125;Sox17|0.822054629223;Mrps27|0.826786382175;Itga1|0.811323853398;Dhx36|0.795957587361;Bak1|0.449815257444
hydrogen ion transmembrane transport	GO:1902600	0.334	1	187	61	28193	Cox15|0.746310219994
glycerolipid biosynthetic process	GO:0045017	0.335	1	188	61	28193	Lpl|1.22282275032
signal transduction by protein phosphorylation	GO:0023014	0.336	3	945	61	28193	Kng1|1.96085115682;Lamtor2|1.3125;Itga1|0.811323853398
regulation of response to DNA damage stimulus	GO:2001020	0.337	1	189	61	28193	Bclaf1|1.2450204205
positive regulation of angiogenesis	GO:0045766	0.337	1	189	61	28193	Anxa3|1.23017535668
JAK-STAT cascade	GO:0007259	0.337	1	189	61	28193	Hpx|1.29792954786
developmental process	GO:0032502	0.337	18	7451	61	28193	Spata18|1.24371133819;Anxa3|1.23017535668;Orm1|1.79793200829;Hp|1.50273029272;Ube2q1|1.34076699542;Slirp|1.20118287013;Lpl|1.22282275032;Pacsin1|0.760998659459;Sox17|0.822054629223;Oxct1|0.749545798871;Sun2|0.820515663109;Otof|0.819219054983;Itga1|0.811323853398;Epn1|0.831218568836;Dock1|0.77750965251;Bak1|0.449815257444;Stx3|0.646367146367;Rbp4|0.830856829699
response to cAMP	GO:0051591	0.338	1	190	61	28193	Serpina3n|1.22365576894
obsolete death	GO:0016265	0.339	5	1775	61	28193	Bclaf1|1.2450204205;Tmem214|1.20474772095;Ifih1|0.737414410209;Itga1|0.811323853398;Bak1|0.449815257444
positive regulation of kinase activity	GO:0033674	0.339	2	556	61	28193	Lamtor2|1.3125;Itga1|0.811323853398
positive regulation of cell migration	GO:0030335	0.339	2	556	61	28193	Anxa3|1.23017535668;Sun2|0.820515663109
sensory perception of mechanical stimulus	GO:0050954	0.34	1	191	61	28193	Otof|0.819219054983
female sex differentiation	GO:0046660	0.34	1	191	61	28193	Bak1|0.449815257444
negative regulation of cell growth	GO:0030308	0.343	1	193	61	28193	Sox17|0.822054629223
response to radiation	GO:0009314	0.343	2	561	61	28193	Hp|1.50273029272;Bak1|0.449815257444
DNA biosynthetic process	GO:0071897	0.344	1	194	61	28193	ENSRNOG00000047294|1.26121844061
negative regulation of cellular catabolic process	GO:0031330	0.347	1	196	61	28193	Slirp|1.20118287013
cytosolic calcium ion transport	GO:0060401	0.348	1	197	61	28193	Bak1|0.449815257444
immunoglobulin mediated immune response	GO:0016064	0.35	1	198	61	28193	Hpx|1.29792954786
endothelial cell migration	GO:0043542	0.35	1	198	61	28193	Anxa3|1.23017535668
negative regulation of cell activation	GO:0050866	0.35	1	198	61	28193	Kng1|1.96085115682
B cell mediated immunity	GO:0019724	0.351	1	199	61	28193	Hpx|1.29792954786
leukocyte chemotaxis	GO:0030595	0.353	1	200	61	28193	Itga1|0.811323853398
response to transition metal nanoparticle	GO:1990267	0.353	1	200	61	28193	Hp|1.50273029272
response to metal ion	GO:0010038	0.353	2	574	61	28193	Hp|1.50273029272;S100a16|1.64165780613
positive regulation of peptidyl-tyrosine phosphorylation	GO:0050731	0.354	1	201	61	28193	Hpx|1.29792954786
positive regulation of epithelial cell proliferation	GO:0050679	0.354	1	201	61	28193	Kng1|1.96085115682
positive regulation of cell motility	GO:2000147	0.355	2	576	61	28193	Anxa3|1.23017535668;Sun2|0.820515663109
gastrulation	GO:0007369	0.355	1	202	61	28193	Sox17|0.822054629223
organelle disassembly	GO:1903008	0.357	1	203	61	28193	Spata18|1.24371133819
positive regulation of response to wounding	GO:1903036	0.358	1	204	61	28193	Kng1|1.96085115682
regulation of organ morphogenesis	GO:2000027	0.358	1	204	61	28193	Sox17|0.822054629223
cell growth	GO:0016049	0.361	2	583	61	28193	Lamtor2|1.3125;Sox17|0.822054629223
negative regulation of RNA metabolic process	GO:0051253	0.362	4	1405	61	28193	Bclaf1|1.2450204205;Slirp|1.20118287013;Sox17|0.822054629223;Commd6|0.832689641513
T cell proliferation	GO:0042098	0.362	1	207	61	28193	Kng1|1.96085115682
multi-organism cellular process	GO:0044764	0.364	1	208	61	28193	Ifih1|0.737414410209
positive regulation of cellular metabolic process	GO:0031325	0.365	9	3566	61	28193	Anxa3|1.23017535668;Hpx|1.29792954786;Kng1|1.96085115682;Lamtor2|1.3125;Sox17|0.822054629223;Mrps27|0.826786382175;Itga1|0.811323853398;Dhx36|0.795957587361;Bak1|0.449815257444
positive regulation of vasculature development	GO:1904018	0.367	1	210	61	28193	Anxa3|1.23017535668
regulation of canonical Wnt signaling pathway	GO:0060828	0.368	1	211	61	28193	Sox17|0.822054629223
regulation of immune system process	GO:0002682	0.369	4	1419	61	28193	Orm1|1.79793200829;Hpx|1.29792954786;Kng1|1.96085115682;Ifih1|0.737414410209
skeletal muscle tissue development	GO:0007519	0.369	1	212	61	28193	Sox17|0.822054629223
tissue remodeling	GO:0048771	0.369	1	212	61	28193	Bak1|0.449815257444
macromolecule metabolic process	GO:0043170	0.37	29	12583	61	28193	Ppp1r8|1.22125581143;ENSRNOG00000047294|1.26121844061;Spata18|1.24371133819;F9|1.26983486357;Rbm8a|1.25373622086;Thumpd3|1.23649780025;Upf1|1.2008973259;P08932|2.08861308935;Anxa3|1.23017535668;Serpina3n|1.22365576894;Hpx|1.29792954786;Bclaf1|1.2450204205;Ube2q1|1.34076699542;Kng1|1.96085115682;Slirp|1.20118287013;Dus3l|1.41246137747;Lamtor2|1.3125;Itih4|1.20409724455;Sox17|0.822054629223;Mrps27|…
positive regulation of cellular component movement	GO:0051272	0.371	2	596	61	28193	Anxa3|1.23017535668;Sun2|0.820515663109
positive regulation of protein catabolic process	GO:0045732	0.371	1	213	61	28193	Sox17|0.822054629223
cofactor biosynthetic process	GO:0051188	0.371	1	213	61	28193	Cox15|0.746310219994
regulation of chemotaxis	GO:0050920	0.373	1	215	61	28193	Stx3|0.646367146367
positive regulation of immune effector process	GO:0002699	0.373	1	215	61	28193	Hpx|1.29792954786
response to amino acid	GO:0043200	0.373	1	215	61	28193	Lamtor2|1.3125
reproductive system development	GO:0061458	0.375	2	601	61	28193	Ube2q1|1.34076699542;Bak1|0.449815257444
regulation of protein binding	GO:0043393	0.376	1	217	61	28193	Bak1|0.449815257444
regulation of dendrite development	GO:0050773	0.378	1	218	61	28193	Pacsin1|0.760998659459
anterior/posterior pattern specification	GO:0009952	0.378	1	218	61	28193	Sox17|0.822054629223
establishment of protein localization to organelle	GO:0072594	0.378	2	605	61	28193	Nup188|0.742900023089;LOC100359600|0.820766733267
cellular response to glucose stimulus	GO:0071333	0.379	1	219	61	28193	Oxct1|0.749545798871
regulation of transferase activity	GO:0051338	0.38	3	1020	61	28193	Kng1|1.96085115682;Lamtor2|1.3125;Itga1|0.811323853398
myeloid leukocyte activation	GO:0002274	0.38	1	220	61	28193	Anxa3|1.23017535668
morphogenesis of a branching epithelium	GO:0061138	0.38	1	220	61	28193	Bak1|0.449815257444
regulation of leukocyte mediated immunity	GO:0002703	0.38	1	220	61	28193	Hpx|1.29792954786
cellular response to external stimulus	GO:0071496	0.381	2	609	61	28193	Spata18|1.24371133819;Bak1|0.449815257444
chemotaxis	GO:0006935	0.382	2	611	61	28193	Itga1|0.811323853398;Stx3|0.646367146367
cellular response to hexose stimulus	GO:0071331	0.383	1	222	61	28193	Oxct1|0.749545798871
protein acetylation	GO:0006473	0.383	1	222	61	28193	ENSRNOG00000004787|0.799746742891
taxis	GO:0042330	0.383	2	612	61	28193	Itga1|0.811323853398;Stx3|0.646367146367
response to wounding	GO:0009611	0.383	3	1025	61	28193	F9|1.26983486357;P08932|2.08861308935;Kng1|1.96085115682
skeletal muscle organ development	GO:0060538	0.384	1	223	61	28193	Sox17|0.822054629223
cellular protein metabolic process	GO:0044267	0.385	16	6749	61	28193	Ppp1r8|1.22125581143;Spata18|1.24371133819;Rbm8a|1.25373622086;P08932|2.08861308935;Serpina3n|1.22365576894;Hpx|1.29792954786;Ube2q1|1.34076699542;Kng1|1.96085115682;Lamtor2|1.3125;Itih4|1.20409724455;Mrps27|0.826786382175;ENSRNOG00000004787|0.799746742891;Ifih1|0.737414410209;Itga1|0.811323853398;Mug1|0.771608110853;Bak1|0.449815257444
regulation of cysteine-type endopeptidase activity involved in apoptotic process	GO:0043281	0.386	1	224	61	28193	Bak1|0.449815257444
cellular response to monosaccharide stimulus	GO:0071326	0.386	1	224	61	28193	Oxct1|0.749545798871
immunoglobulin production	GO:0002377	0.387	1	225	61	28193	Hpx|1.29792954786
cell-matrix adhesion	GO:0007160	0.387	1	225	61	28193	Itga1|0.811323853398
peptidyl-amino acid modification	GO:0018193	0.388	4	1458	61	28193	Hpx|1.29792954786;ENSRNOG00000004787|0.799746742891;Ifih1|0.737414410209;Bak1|0.449815257444
regulation of epithelial cell migration	GO:0010632	0.388	1	226	61	28193	Anxa3|1.23017535668
response to hydrogen peroxide	GO:0042542	0.39	1	227	61	28193	Bak1|0.449815257444
humoral immune response	GO:0006959	0.39	1	227	61	28193	Hpx|1.29792954786
carbohydrate biosynthetic process	GO:0016051	0.39	1	227	61	28193	Rbp4|0.830856829699
glucose metabolic process	GO:0006006	0.391	1	228	61	28193	Rbp4|0.830856829699
organelle organization	GO:0006996	0.392	11	4537	61	28193	Spata18|1.24371133819;Atl2|1.22596475326;Slirp|1.20118287013;Pacsin1|0.760998659459;Mrps27|0.826786382175;ENSRNOG00000004787|0.799746742891;Sun2|0.820515663109;Dhx36|0.795957587361;Dock1|0.77750965251;Bak1|0.449815257444;Stx3|0.646367146367
positive regulation of synaptic transmission	GO:0050806	0.394	1	230	61	28193	Stx3|0.646367146367
defense response to virus	GO:0051607	0.394	1	230	61	28193	Ifih1|0.737414410209
extrinsic apoptotic signaling pathway	GO:0097191	0.394	1	230	61	28193	Bak1|0.449815257444
single-organism nuclear import	GO:1902593	0.394	1	230	61	28193	LOC100359600|0.820766733267
regulation of locomotion	GO:0040012	0.394	3	1043	61	28193	Anxa3|1.23017535668;Sun2|0.820515663109;Stx3|0.646367146367
positive regulation of transferase activity	GO:0051347	0.395	2	628	61	28193	Lamtor2|1.3125;Itga1|0.811323853398
heart development	GO:0007507	0.398	2	632	61	28193	Sox17|0.822054629223;Oxct1|0.749545798871
inner ear development	GO:0048839	0.399	1	234	61	28193	Otof|0.819219054983
hormone metabolic process	GO:0042445	0.4	1	235	61	28193	Rbp4|0.830856829699
nuclear import	GO:0051170	0.4	1	235	61	28193	LOC100359600|0.820766733267
proton transport	GO:0015992	0.401	1	236	61	28193	Cox15|0.746310219994
cellular response to oxygen-containing compound	GO:1901701	0.402	4	1485	61	28193	Serpina3n|1.22365576894;Orm1|1.79793200829;Lamtor2|1.3125;Oxct1|0.749545798871
tissue homeostasis	GO:0001894	0.403	1	237	61	28193	Rbp4|0.830856829699
hydrogen transport	GO:0006818	0.403	1	237	61	28193	Cox15|0.746310219994
regulation of lymphocyte proliferation	GO:0050670	0.403	1	237	61	28193	Kng1|1.96085115682
regulation of cell proliferation	GO:0042127	0.406	5	1928	61	28193	Kng1|1.96085115682;Sox17|0.822054629223;Itga1|0.811323853398;Bak1|0.449815257444;Stx3|0.646367146367
leukocyte activation involved in immune response	GO:0002366	0.407	1	240	61	28193	Anxa3|1.23017535668
cellular response to carbohydrate stimulus	GO:0071322	0.407	1	240	61	28193	Oxct1|0.749545798871
morphogenesis of a branching structure	GO:0001763	0.408	1	241	61	28193	Bak1|0.449815257444
regulation of protein stability	GO:0031647	0.409	1	242	61	28193	Sox17|0.822054629223
regulation of mononuclear cell proliferation	GO:0032944	0.409	1	242	61	28193	Kng1|1.96085115682
cell activation involved in immune response	GO:0002263	0.411	1	243	61	28193	Anxa3|1.23017535668
cellular lipid catabolic process	GO:0044242	0.411	1	243	61	28193	Lpl|1.22282275032
macromolecule modification	GO:0043412	0.411	12	5052	61	28193	Ppp1r8|1.22125581143;Thumpd3|1.23649780025;Hpx|1.29792954786;Ube2q1|1.34076699542;Kng1|1.96085115682;Dus3l|1.41246137747;Lamtor2|1.3125;ENSRNOG00000004787|0.799746742891;Ifih1|0.737414410209;Itga1|0.811323853398;Bak1|0.449815257444;Thg1l|0.827370656371
cellular ketone metabolic process	GO:0042180	0.412	1	244	61	28193	Oxct1|0.749545798871
positive regulation of cytoplasmic transport	GO:1903651	0.412	1	244	61	28193	Bak1|0.449815257444
cell activation	GO:0001775	0.413	3	1075	61	28193	Anxa3|1.23017535668;Kng1|1.96085115682;Bak1|0.449815257444
heart morphogenesis	GO:0003007	0.413	1	245	61	28193	Sox17|0.822054629223
negative regulation of catabolic process	GO:0009895	0.413	1	245	61	28193	Slirp|1.20118287013
regulation of gene expression, epigenetic	GO:0040029	0.414	1	246	61	28193	Upf1|1.2008973259
regulation of synaptic plasticity	GO:0048167	0.414	1	246	61	28193	Stx3|0.646367146367
positive regulation of sequence-specific DNA binding transcription factor activity	GO:0051091	0.414	1	246	61	28193	Anxa3|1.23017535668
cellular glucose homeostasis	GO:0001678	0.416	1	247	61	28193	Oxct1|0.749545798871
regulation of intracellular signal transduction	GO:1902531	0.418	5	1955	61	28193	Hpx|1.29792954786;Kng1|1.96085115682;Lamtor2|1.3125;Itga1|0.811323853398;Shoc2|0.832776559514
response to endoplasmic reticulum stress	GO:0034976	0.418	1	249	61	28193	Bak1|0.449815257444
intracellular signal transduction	GO:0035556	0.421	8	3292	61	28193	Hpx|1.29792954786;Kng1|1.96085115682;Lamtor2|1.3125;Ifih1|0.737414410209;Itga1|0.811323853398;Shoc2|0.832776559514;Dock1|0.77750965251;Bak1|0.449815257444
response to organophosphorus	GO:0046683	0.421	1	251	61	28193	Serpina3n|1.22365576894
regulation of behavior	GO:0050795	0.421	1	251	61	28193	Stx3|0.646367146367
regulation of ion homeostasis	GO:2000021	0.422	1	252	61	28193	Bak1|0.449815257444
regulation of leukocyte proliferation	GO:0070663	0.422	1	252	61	28193	Kng1|1.96085115682
response to organonitrogen compound	GO:0010243	0.426	4	1535	61	28193	Serpina3n|1.22365576894;Orm1|1.79793200829;Hp|1.50273029272;Lamtor2|1.3125
response to peptide hormone	GO:0043434	0.429	2	672	61	28193	Orm1|1.79793200829;Hp|1.50273029272
lipid biosynthetic process	GO:0008610	0.43	2	674	61	28193	Fam213b|1.24602904714;Lpl|1.22282275032
phagocytosis	GO:0006909	0.431	1	259	61	28193	Anxa3|1.23017535668
ear development	GO:0043583	0.432	1	260	61	28193	Otof|0.819219054983
positive regulation of immune response	GO:0050778	0.432	2	677	61	28193	Hpx|1.29792954786;Ifih1|0.737414410209
chordate embryonic development	GO:0043009	0.433	2	678	61	28193	Sox17|0.822054629223;Epn1|0.831218568836
RNA metabolic process	GO:0016070	0.433	13	5581	61	28193	Rbm8a|1.25373622086;Thumpd3|1.23649780025;Upf1|1.2008973259;Anxa3|1.23017535668;Bclaf1|1.2450204205;Slirp|1.20118287013;Dus3l|1.41246137747;Sox17|0.822054629223;ENSRNOG00000004787|0.799746742891;Dhx36|0.795957587361;Commd6|0.832689641513;Thg1l|0.827370656371;Rnaset2|0.73840339825
protein metabolic process	GO:0019538	0.433	18	7850	61	28193	Ppp1r8|1.22125581143;Spata18|1.24371133819;F9|1.26983486357;Rbm8a|1.25373622086;P08932|2.08861308935;Serpina3n|1.22365576894;Hpx|1.29792954786;Ube2q1|1.34076699542;Kng1|1.96085115682;Lamtor2|1.3125;Itih4|1.20409724455;Sox17|0.822054629223;Mrps27|0.826786382175;ENSRNOG00000004787|0.799746742891;Ifih1|0.737414410209;Itga1|0.811323853398;Mug1|0.771608110853;Bak1|0.449815257444
biological regulation	GO:0065007	0.435	38	17028	61	28193	Ppp1r8|1.22125581143;F9|1.26983486357;Rbm8a|1.25373622086;Upf1|1.2008973259;P08932|2.08861308935;Anxa3|1.23017535668;Serpina3n|1.22365576894;Orm1|1.79793200829;Adgre1|1.86366720118;Hpx|1.29792954786;Bclaf1|1.2450204205;Ube2q1|1.34076699542;Kng1|1.96085115682;Slirp|1.20118287013;Lamtor2|1.3125;Itih4|1.20409724455;Lpl|1.22282275032;Pacsin1|0.760998659459;Sox17|0.822054629223;Mrps27|0.826786382175;E…
regulation of cysteine-type endopeptidase activity	GO:2000116	0.436	1	263	61	28193	Bak1|0.449815257444
protein targeting	GO:0006605	0.438	2	685	61	28193	Nup188|0.742900023089;LOC100359600|0.820766733267
cellular modified amino acid metabolic process	GO:0006575	0.443	1	269	61	28193	Ckm|0.764919127222
protein acylation	GO:0043543	0.444	1	270	61	28193	ENSRNOG00000004787|0.799746742891
negative regulation of cell adhesion	GO:0007162	0.444	1	270	61	28193	Kng1|1.96085115682
negative regulation of protein kinase activity	GO:0006469	0.446	1	271	61	28193	Kng1|1.96085115682
embryo development ending in birth or egg hatching	GO:0009792	0.446	2	695	61	28193	Sox17|0.822054629223;Epn1|0.831218568836
regulation of peptidyl-tyrosine phosphorylation	GO:0050730	0.448	1	273	61	28193	Hpx|1.29792954786
negative regulation of growth	GO:0045926	0.448	1	273	61	28193	Sox17|0.822054629223
positive regulation of metabolic process	GO:0009893	0.449	10	4278	61	28193	Anxa3|1.23017535668;Hpx|1.29792954786;Kng1|1.96085115682;Lamtor2|1.3125;Sox17|0.822054629223;Mrps27|0.826786382175;Itga1|0.811323853398;Dhx36|0.795957587361;Dock1|0.77750965251;Bak1|0.449815257444
liver development	GO:0001889	0.449	1	274	61	28193	Hp|1.50273029272
tissue morphogenesis	GO:0048729	0.449	2	700	61	28193	Sox17|0.822054629223;Bak1|0.449815257444
negative regulation of nucleobase-containing compound metabolic process	GO:0045934	0.45	4	1584	61	28193	Bclaf1|1.2450204205;Slirp|1.20118287013;Sox17|0.822054629223;Commd6|0.832689641513
carboxylic acid catabolic process	GO:0046395	0.45	1	275	61	28193	Prodh1|0.781377219147
organic acid catabolic process	GO:0016054	0.45	1	275	61	28193	Prodh1|0.781377219147
cell fate commitment	GO:0045165	0.455	1	279	61	28193	Sox17|0.822054629223
positive regulation of apoptotic process	GO:0043065	0.456	2	709	61	28193	Itga1|0.811323853398;Bak1|0.449815257444
homeostasis of number of cells	GO:0048872	0.456	1	280	61	28193	Bak1|0.449815257444
canonical Wnt signaling pathway	GO:0060070	0.458	1	281	61	28193	Sox17|0.822054629223
connective tissue development	GO:0061448	0.46	1	283	61	28193	Oxct1|0.749545798871
regulation of Wnt signaling pathway	GO:0030111	0.46	1	283	61	28193	Sox17|0.822054629223
cell chemotaxis	GO:0060326	0.46	1	283	61	28193	Itga1|0.811323853398
mitochondrial transport	GO:0006839	0.46	1	283	61	28193	Bak1|0.449815257444
positive regulation of programmed cell death	GO:0043068	0.46	2	715	61	28193	Itga1|0.811323853398;Bak1|0.449815257444
hexose metabolic process	GO:0019318	0.461	1	284	61	28193	Rbp4|0.830856829699
sensory organ morphogenesis	GO:0090596	0.462	1	285	61	28193	Bak1|0.449815257444
regulation of endocytosis	GO:0030100	0.462	1	285	61	28193	Pacsin1|0.760998659459
germ cell development	GO:0007281	0.463	1	286	61	28193	Slirp|1.20118287013
regulation of neuron apoptotic process	GO:0043523	0.463	1	286	61	28193	Itga1|0.811323853398
cellular protein complex assembly	GO:0043623	0.464	2	720	61	28193	Cox15|0.746310219994;Dmxl2|0.804768461993
RNA splicing, via transesterification reactions with bulged adenosine as nucleophile	GO:0000377	0.465	1	287	61	28193	Rbm8a|1.25373622086
mRNA splicing, via spliceosome	GO:0000398	0.465	1	287	61	28193	Rbm8a|1.25373622086
RNA splicing, via transesterification reactions	GO:0000375	0.466	1	288	61	28193	Rbm8a|1.25373622086
organic hydroxy compound transport	GO:0015850	0.466	1	288	61	28193	Rbp4|0.830856829699
regulation of multicellular organismal process	GO:0051239	0.467	8	3427	61	28193	P08932|2.08861308935;Anxa3|1.23017535668;Kng1|1.96085115682;Lpl|1.22282275032;Pacsin1|0.760998659459;Sox17|0.822054629223;Ifih1|0.737414410209;Dhx36|0.795957587361
heterocycle metabolic process	GO:0046483	0.468	17	7532	61	28193	ENSRNOG00000047294|1.26121844061;Rbm8a|1.25373622086;Thumpd3|1.23649780025;Upf1|1.2008973259;Anxa3|1.23017535668;Hpx|1.29792954786;Bclaf1|1.2450204205;Slirp|1.20118287013;Dus3l|1.41246137747;Sox17|0.822054629223;ENSRNOG00000004787|0.799746742891;Dhx36|0.795957587361;Prodh1|0.781377219147;Cox15|0.746310219994;Commd6|0.832689641513;Thg1l|0.827370656371;Rnaset2|0.73840339825
cell surface receptor signaling pathway	GO:0007166	0.469	7	2980	61	28193	Adgre1|1.86366720118;Hpx|1.29792954786;Sox17|0.822054629223;Itga1|0.811323853398;Dtx3|0.632183908046;Epn1|0.831218568836;Bak1|0.449815257444
response to purine-containing compound	GO:0014074	0.469	1	291	61	28193	Serpina3n|1.22365576894
negative regulation of kinase activity	GO:0033673	0.469	1	291	61	28193	Kng1|1.96085115682
potassium ion transmembrane transport	GO:0071805	0.47	1	292	61	28193	Kcnip4|0.826281404235
cellular potassium ion transport	GO:0071804	0.47	1	292	61	28193	Kcnip4|0.826281404235
lymphocyte proliferation	GO:0046651	0.472	1	293	61	28193	Kng1|1.96085115682
tube development	GO:0035295	0.472	2	731	61	28193	Sox17|0.822054629223;Bak1|0.449815257444
macromolecular complex subunit organization	GO:0043933	0.473	7	2990	61	28193	Atl2|1.22596475326;Lpl|1.22282275032;Pacsin1|0.760998659459;Cryz|0.796814230153;Cox15|0.746310219994;Thg1l|0.827370656371;Dmxl2|0.804768461993
intracellular receptor signaling pathway	GO:0030522	0.474	1	295	61	28193	Ifih1|0.737414410209
positive regulation of developmental process	GO:0051094	0.475	4	1634	61	28193	Anxa3|1.23017535668;Lpl|1.22282275032;Pacsin1|0.760998659459;Sox17|0.822054629223
cellular component morphogenesis	GO:0032989	0.475	4	1635	61	28193	Slirp|1.20118287013;Pacsin1|0.760998659459;Sox17|0.822054629223;Itga1|0.811323853398
regulation of calcium ion transport	GO:0051924	0.475	1	296	61	28193	Bak1|0.449815257444
neuron projection morphogenesis	GO:0048812	0.477	2	738	61	28193	Pacsin1|0.760998659459;Itga1|0.811323853398
mononuclear cell proliferation	GO:0032943	0.477	1	298	61	28193	Kng1|1.96085115682
lymphocyte activation	GO:0046649	0.481	2	744	61	28193	Kng1|1.96085115682;Bak1|0.449815257444
regulation of cation transmembrane transport	GO:1904062	0.482	1	302	61	28193	Kcnip4|0.826281404235
positive regulation of GTPase activity	GO:0043547	0.482	2	746	61	28193	Lamtor2|1.3125;Dock1|0.77750965251
positive regulation of cell differentiation	GO:0045597	0.484	3	1199	61	28193	Lpl|1.22282275032;Pacsin1|0.760998659459;Sox17|0.822054629223
neuron projection development	GO:0031175	0.484	3	1199	61	28193	Pacsin1|0.760998659459;Itga1|0.811323853398;Stx3|0.646367146367
regulation of cell adhesion	GO:0030155	0.484	2	748	61	28193	Kng1|1.96085115682;Stx3|0.646367146367
regulation of growth	GO:0040008	0.488	2	754	61	28193	Lamtor2|1.3125;Sox17|0.822054629223
negative regulation of response to stimulus	GO:0048585	0.489	4	1664	61	28193	P08932|2.08861308935;Kng1|1.96085115682;Sox17|0.822054629223;Itga1|0.811323853398
nucleic acid phosphodiester bond hydrolysis	GO:0090305	0.49	1	309	61	28193	Rnaset2|0.73840339825
regulation of T cell activation	GO:0050863	0.491	1	310	61	28193	Kng1|1.96085115682
embryonic organ morphogenesis	GO:0048562	0.492	1	311	61	28193	Sox17|0.822054629223
intrinsic apoptotic signaling pathway	GO:0097193	0.492	1	311	61	28193	Bak1|0.449815257444
single-organism cellular process	GO:0044763	0.494	39	17746	61	28193	Spata18|1.24371133819;Upf1|1.2008973259;P08932|2.08861308935;Anxa3|1.23017535668;Fam213b|1.24602904714;Nanp|1.20263319515;Avl9|1.21284820461;Adgre1|1.86366720118;Anxa4|1.23335488583;Hpx|1.29792954786;Bclaf1|1.2450204205;Ube2q1|1.34076699542;Atl2|1.22596475326;Kng1|1.96085115682;Slirp|1.20118287013;Tmem214|1.20474772095;Lamtor2|1.3125;Itih4|1.20409724455;Lpl|1.22282275032;Sephs1|0.768811750176;Pac…
cellular lipid metabolic process	GO:0044255	0.494	3	1218	61	28193	Fam213b|1.24602904714;Lpl|1.22282275032;Rbp4|0.830856829699
negative regulation of cellular process	GO:0048523	0.494	12	5343	61	28193	Ppp1r8|1.22125581143;P08932|2.08861308935;Serpina3n|1.22365576894;Bclaf1|1.2450204205;Kng1|1.96085115682;Slirp|1.20118287013;Itih4|1.20409724455;Sox17|0.822054629223;Itga1|0.811323853398;Mug1|0.771608110853;Commd6|0.832689641513;Bak1|0.449815257444
neuron apoptotic process	GO:0051402	0.494	1	313	61	28193	Itga1|0.811323853398
leukocyte proliferation	GO:0070661	0.494	1	313	61	28193	Kng1|1.96085115682
B cell activation	GO:0042113	0.494	1	313	61	28193	Bak1|0.449815257444
regulation of cellular response to stress	GO:0080135	0.495	2	764	61	28193	Bclaf1|1.2450204205;Bak1|0.449815257444
production of molecular mediator of immune response	GO:0002440	0.495	1	314	61	28193	Hpx|1.29792954786
response to peptide	GO:1901652	0.496	2	765	61	28193	Orm1|1.79793200829;Hp|1.50273029272
monocarboxylic acid metabolic process	GO:0032787	0.496	2	766	61	28193	Fam213b|1.24602904714;Lpl|1.22282275032
T cell aggregation	GO:0070489	0.499	1	317	61	28193	Kng1|1.96085115682
nucleic acid metabolic process	GO:0090304	0.499	14	6278	61	28193	ENSRNOG00000047294|1.26121844061;Rbm8a|1.25373622086;Thumpd3|1.23649780025;Upf1|1.2008973259;Anxa3|1.23017535668;Bclaf1|1.2450204205;Slirp|1.20118287013;Dus3l|1.41246137747;Sox17|0.822054629223;ENSRNOG00000004787|0.799746742891;Dhx36|0.795957587361;Commd6|0.832689641513;Thg1l|0.827370656371;Rnaset2|0.73840339825
lymphocyte aggregation	GO:0071593	0.5	1	318	61	28193	Kng1|1.96085115682
regulation of synapse structure or activity	GO:0050803	0.501	1	319	61	28193	Stx3|0.646367146367
regulation of cellular component organization	GO:0051128	0.502	7	3070	61	28193	Lamtor2|1.3125;Pacsin1|0.760998659459;Sox17|0.822054629223;Mrps27|0.826786382175;Dhx36|0.795957587361;Bak1|0.449815257444;Stx3|0.646367146367
macromolecular complex assembly	GO:0065003	0.503	5	2154	61	28193	Atl2|1.22596475326;Cryz|0.796814230153;Cox15|0.746310219994;Thg1l|0.827370656371;Dmxl2|0.804768461993
intracellular protein transport	GO:0006886	0.504	3	1236	61	28193	Nup188|0.742900023089;LOC100359600|0.820766733267;Stx3|0.646367146367
dendrite development	GO:0016358	0.505	1	323	61	28193	Pacsin1|0.760998659459
regulation of angiogenesis	GO:0045765	0.507	1	325	61	28193	Anxa3|1.23017535668
macroautophagy	GO:0016236	0.508	1	326	61	28193	Spata18|1.24371133819
leukocyte aggregation	GO:0070486	0.508	1	326	61	28193	Kng1|1.96085115682
regulation of leukocyte cell-cell adhesion	GO:1903037	0.508	1	326	61	28193	Kng1|1.96085115682
positive regulation of cell death	GO:0010942	0.509	2	784	61	28193	Itga1|0.811323853398;Bak1|0.449815257444
positive regulation of gene expression	GO:0010628	0.509	5	2168	61	28193	Anxa3|1.23017535668;Kng1|1.96085115682;Sox17|0.822054629223;Mrps27|0.826786382175;Dhx36|0.795957587361
macromolecule methylation	GO:0043414	0.511	1	328	61	28193	Thumpd3|1.23649780025
response to glucose	GO:0009749	0.512	1	329	61	28193	Oxct1|0.749545798871
regulation of chromosome organization	GO:0033044	0.515	1	332	61	28193	Dhx36|0.795957587361
response to light stimulus	GO:0009416	0.517	1	334	61	28193	Bak1|0.449815257444
positive regulation of molecular function	GO:0044093	0.518	5	2190	61	28193	Anxa3|1.23017535668;Lamtor2|1.3125;Itga1|0.811323853398;Dock1|0.77750965251;Bak1|0.449815257444
apoptotic process	GO:0006915	0.521	5	2197	61	28193	Bclaf1|1.2450204205;Tmem214|1.20474772095;Ifih1|0.737414410209;Itga1|0.811323853398;Bak1|0.449815257444
response to reactive oxygen species	GO:0000302	0.521	1	338	61	28193	Bak1|0.449815257444
negative regulation of transferase activity	GO:0051348	0.521	1	338	61	28193	Kng1|1.96085115682
regulation of cell division	GO:0051302	0.521	1	338	61	28193	Sox17|0.822054629223
negative regulation of signal transduction	GO:0009968	0.522	3	1269	61	28193	Kng1|1.96085115682;Sox17|0.822054629223;Itga1|0.811323853398
positive regulation of ion transport	GO:0043270	0.523	1	340	61	28193	Bak1|0.449815257444
monosaccharide metabolic process	GO:0005996	0.523	1	340	61	28193	Rbp4|0.830856829699
regulation of Ras protein signal transduction	GO:0046578	0.523	1	340	61	28193	Shoc2|0.832776559514
regulation of inflammatory response	GO:0050727	0.523	1	340	61	28193	Kng1|1.96085115682
regulation of homotypic cell-cell adhesion	GO:0034110	0.524	1	341	61	28193	Kng1|1.96085115682
leukocyte migration	GO:0050900	0.525	1	342	61	28193	Itga1|0.811323853398
cell projection morphogenesis	GO:0048858	0.526	2	809	61	28193	Pacsin1|0.760998659459;Itga1|0.811323853398
response to hexose	GO:0009746	0.526	1	343	61	28193	Oxct1|0.749545798871
anterograde trans-synaptic signaling	GO:0098916	0.527	2	811	61	28193	Otof|0.819219054983;Stx3|0.646367146367
trans-synaptic signaling	GO:0099537	0.528	2	812	61	28193	Otof|0.819219054983;Stx3|0.646367146367
small GTPase mediated signal transduction	GO:0007264	0.528	2	812	61	28193	Shoc2|0.832776559514;Dock1|0.77750965251
peptidyl-serine phosphorylation	GO:0018105	0.529	1	345	61	28193	Bak1|0.449815257444
regulation of signal transduction	GO:0009966	0.529	7	3147	61	28193	Hpx|1.29792954786;Kng1|1.96085115682;Lamtor2|1.3125;Sox17|0.822054629223;Itga1|0.811323853398;Shoc2|0.832776559514;Bak1|0.449815257444
lymphocyte differentiation	GO:0030098	0.53	1	346	61	28193	Bak1|0.449815257444
regulation of GTPase activity	GO:0043087	0.53	2	816	61	28193	Lamtor2|1.3125;Dock1|0.77750965251
lymphocyte mediated immunity	GO:0002449	0.532	1	348	61	28193	Hpx|1.29792954786
adaptive immune response based on somatic recombination of immune receptors built from immunoglobulin superfamily domains	GO:0002460	0.533	1	349	61	28193	Hpx|1.29792954786
negative regulation of nitrogen compound metabolic process	GO:0051172	0.533	4	1758	61	28193	Bclaf1|1.2450204205;Slirp|1.20118287013;Sox17|0.822054629223;Commd6|0.832689641513
synaptic signaling	GO:0099536	0.536	2	824	61	28193	Otof|0.819219054983;Stx3|0.646367146367
cell-substrate adhesion	GO:0031589	0.537	1	353	61	28193	Itga1|0.811323853398
programmed cell death	GO:0012501	0.537	5	2237	61	28193	Bclaf1|1.2450204205;Tmem214|1.20474772095;Ifih1|0.737414410209;Itga1|0.811323853398;Bak1|0.449815257444
cellular process involved in reproduction in multicellular organism	GO:0022412	0.538	1	354	61	28193	Slirp|1.20118287013
organic cyclic compound metabolic process	GO:1901360	0.541	17	7826	61	28193	ENSRNOG00000047294|1.26121844061;Rbm8a|1.25373622086;Thumpd3|1.23649780025;Upf1|1.2008973259;Anxa3|1.23017535668;Hpx|1.29792954786;Bclaf1|1.2450204205;Slirp|1.20118287013;Dus3l|1.41246137747;Sox17|0.822054629223;ENSRNOG00000004787|0.799746742891;Dhx36|0.795957587361;Prodh1|0.781377219147;Cox15|0.746310219994;Commd6|0.832689641513;Thg1l|0.827370656371;Rnaset2|0.73840339825
regulation of immune response	GO:0050776	0.541	2	832	61	28193	Hpx|1.29792954786;Ifih1|0.737414410209
hemopoiesis	GO:0030097	0.543	2	835	61	28193	Dock1|0.77750965251;Bak1|0.449815257444
cell development	GO:0048468	0.544	6	2723	61	28193	Slirp|1.20118287013;Pacsin1|0.760998659459;Sox17|0.822054629223;Itga1|0.811323853398;Bak1|0.449815257444;Stx3|0.646367146367
potassium ion transport	GO:0006813	0.545	1	361	61	28193	Kcnip4|0.826281404235
camera-type eye development	GO:0043010	0.545	1	361	61	28193	Bak1|0.449815257444
regulation of immune effector process	GO:0002697	0.545	1	361	61	28193	Hpx|1.29792954786
negative regulation of multicellular organismal process	GO:0051241	0.545	3	1313	61	28193	P08932|2.08861308935;Kng1|1.96085115682;Sox17|0.822054629223
negative regulation of transcription, DNA-templated	GO:0045892	0.545	3	1313	61	28193	Bclaf1|1.2450204205;Sox17|0.822054629223;Commd6|0.832689641513
cellular response to starvation	GO:0009267	0.546	1	362	61	28193	Spata18|1.24371133819
cell differentiation	GO:0030154	0.546	10	4597	61	28193	Spata18|1.24371133819;Slirp|1.20118287013;Lpl|1.22282275032;Pacsin1|0.760998659459;Sox17|0.822054629223;Sun2|0.820515663109;Itga1|0.811323853398;Dock1|0.77750965251;Bak1|0.449815257444;Stx3|0.646367146367
regulation of vasculature development	GO:1901342	0.547	1	363	61	28193	Anxa3|1.23017535668
cellular response to lipid	GO:0071396	0.548	2	842	61	28193	Serpina3n|1.22365576894;Orm1|1.79793200829
positive regulation of catalytic activity	GO:0043085	0.549	4	1794	61	28193	Lamtor2|1.3125;Itga1|0.811323853398;Dock1|0.77750965251;Bak1|0.449815257444
gliogenesis	GO:0042063	0.55	1	366	61	28193	Sun2|0.820515663109
organonitrogen compound catabolic process	GO:1901565	0.55	3	1322	61	28193	Spata18|1.24371133819;Sox17|0.822054629223;Prodh1|0.781377219147
renal system development	GO:0072001	0.551	1	367	61	28193	Sox17|0.822054629223
regulation of binding	GO:0051098	0.551	1	367	61	28193	Bak1|0.449815257444
regionalization	GO:0003002	0.552	1	368	61	28193	Sox17|0.822054629223
peptidyl-serine modification	GO:0018209	0.555	1	371	61	28193	Bak1|0.449815257444
stem cell differentiation	GO:0048863	0.555	1	371	61	28193	Sox17|0.822054629223
vesicle organization	GO:0016050	0.556	1	372	61	28193	Stx3|0.646367146367
regulation of epithelial cell proliferation	GO:0050678	0.556	1	372	61	28193	Kng1|1.96085115682
DNA replication	GO:0006260	0.556	1	372	61	28193	Upf1|1.2008973259
negative regulation of nucleic acid-templated transcription	GO:1903507	0.56	3	1342	61	28193	Bclaf1|1.2450204205;Sox17|0.822054629223;Commd6|0.832689641513
positive regulation of intracellular transport	GO:0032388	0.56	1	377	61	28193	Bak1|0.449815257444
organic substance biosynthetic process	GO:1901576	0.561	17	7907	61	28193	ENSRNOG00000047294|1.26121844061;Rbm8a|1.25373622086;Upf1|1.2008973259;Anxa3|1.23017535668;Fam213b|1.24602904714;Nanp|1.20263319515;Bclaf1|1.2450204205;Lpl|1.22282275032;Sephs1|0.768811750176;Sox17|0.822054629223;Mrps27|0.826786382175;ENSRNOG00000004787|0.799746742891;Dhx36|0.795957587361;Cox15|0.746310219994;Commd6|0.832689641513;Ckm|0.764919127222;Rbp4|0.830856829699
cellular response to endogenous stimulus	GO:0071495	0.562	4	1822	61	28193	Serpina3n|1.22365576894;Orm1|1.79793200829;Lamtor2|1.3125;Lpl|1.22282275032
multicellular organismal homeostasis	GO:0048871	0.565	1	382	61	28193	Rbp4|0.830856829699
negative regulation of RNA biosynthetic process	GO:1902679	0.566	3	1353	61	28193	Bclaf1|1.2450204205;Sox17|0.822054629223;Commd6|0.832689641513
developmental process involved in reproduction	GO:0003006	0.569	2	875	61	28193	Slirp|1.20118287013;Bak1|0.449815257444
gene expression	GO:0010467	0.571	15	7018	61	28193	F9|1.26983486357;Rbm8a|1.25373622086;Thumpd3|1.23649780025;Upf1|1.2008973259;Anxa3|1.23017535668;Bclaf1|1.2450204205;Kng1|1.96085115682;Dus3l|1.41246137747;Sox17|0.822054629223;Mrps27|0.826786382175;ENSRNOG00000004787|0.799746742891;Dhx36|0.795957587361;Commd6|0.832689641513;Bak1|0.449815257444;Thg1l|0.827370656371
regulation of gene expression	GO:0010468	0.572	11	5153	61	28193	Rbm8a|1.25373622086;Upf1|1.2008973259;Anxa3|1.23017535668;Bclaf1|1.2450204205;Kng1|1.96085115682;Sox17|0.822054629223;Mrps27|0.826786382175;ENSRNOG00000004787|0.799746742891;Dhx36|0.795957587361;Commd6|0.832689641513;Bak1|0.449815257444
cellular response to abiotic stimulus	GO:0071214	0.572	1	389	61	28193	Bak1|0.449815257444
regulation of small GTPase mediated signal transduction	GO:0051056	0.572	1	389	61	28193	Shoc2|0.832776559514
immune response-activating signal transduction	GO:0002757	0.573	1	390	61	28193	Ifih1|0.737414410209
anatomical structure formation involved in morphogenesis	GO:0048646	0.574	3	1370	61	28193	Anxa3|1.23017535668;Sox17|0.822054629223;Bak1|0.449815257444
hematopoietic or lymphoid organ development	GO:0048534	0.575	2	886	61	28193	Dock1|0.77750965251;Bak1|0.449815257444
lipid catabolic process	GO:0016042	0.578	1	395	61	28193	Lpl|1.22282275032
regulation of neuron death	GO:1901214	0.578	1	395	61	28193	Itga1|0.811323853398
regulation of apoptotic signaling pathway	GO:2001233	0.578	1	396	61	28193	Bak1|0.449815257444
positive regulation of neuron projection development	GO:0010976	0.578	1	396	61	28193	Pacsin1|0.760998659459
monovalent inorganic cation transport	GO:0015672	0.579	2	891	61	28193	Cox15|0.746310219994;Kcnip4|0.826281404235
positive regulation of catabolic process	GO:0009896	0.581	1	399	61	28193	Sox17|0.822054629223
neuron development	GO:0048666	0.582	3	1385	61	28193	Pacsin1|0.760998659459;Itga1|0.811323853398;Stx3|0.646367146367
regulation of catabolic process	GO:0009894	0.583	2	898	61	28193	Slirp|1.20118287013;Sox17|0.822054629223
sex differentiation	GO:0007548	0.583	1	401	61	28193	Bak1|0.449815257444
alcohol metabolic process	GO:0006066	0.584	1	402	61	28193	Rbp4|0.830856829699
lipid transport	GO:0006869	0.585	1	403	61	28193	Rbp4|0.830856829699
methylation	GO:0032259	0.585	1	403	61	28193	Thumpd3|1.23649780025
positive regulation of cellular protein localization	GO:1903829	0.588	1	406	61	28193	Stx3|0.646367146367
RNA splicing	GO:0008380	0.589	1	408	61	28193	Rbm8a|1.25373622086
regulation of cell migration	GO:0030334	0.59	2	910	61	28193	Anxa3|1.23017535668;Sun2|0.820515663109
cellular aromatic compound metabolic process	GO:0006725	0.593	16	7572	61	28193	ENSRNOG00000047294|1.26121844061;Rbm8a|1.25373622086;Thumpd3|1.23649780025;Upf1|1.2008973259;Anxa3|1.23017535668;Hpx|1.29792954786;Bclaf1|1.2450204205;Slirp|1.20118287013;Dus3l|1.41246137747;Sox17|0.822054629223;ENSRNOG00000004787|0.799746742891;Dhx36|0.795957587361;Cox15|0.746310219994;Commd6|0.832689641513;Thg1l|0.827370656371;Rnaset2|0.73840339825
biosynthetic process	GO:0009058	0.593	17	8039	61	28193	ENSRNOG00000047294|1.26121844061;Rbm8a|1.25373622086;Upf1|1.2008973259;Anxa3|1.23017535668;Fam213b|1.24602904714;Nanp|1.20263319515;Bclaf1|1.2450204205;Lpl|1.22282275032;Sephs1|0.768811750176;Sox17|0.822054629223;Mrps27|0.826786382175;ENSRNOG00000004787|0.799746742891;Dhx36|0.795957587361;Cox15|0.746310219994;Commd6|0.832689641513;Ckm|0.764919127222;Rbp4|0.830856829699
muscle organ development	GO:0007517	0.593	1	412	61	28193	Sox17|0.822054629223
protein phosphorylation	GO:0006468	0.594	5	2379	61	28193	Hpx|1.29792954786;Kng1|1.96085115682;Lamtor2|1.3125;Itga1|0.811323853398;Bak1|0.449815257444
cell-cell signaling by wnt	GO:0198738	0.594	1	413	61	28193	Sox17|0.822054629223
immune response-regulating signaling pathway	GO:0002764	0.597	1	417	61	28193	Ifih1|0.737414410209
positive regulation of cell adhesion	GO:0045785	0.602	1	422	61	28193	Stx3|0.646367146367
regulation of ion transport	GO:0043269	0.603	2	932	61	28193	Bak1|0.449815257444;Kcnip4|0.826281404235
chemical synaptic transmission	GO:0007268	0.604	2	933	61	28193	Otof|0.819219054983;Stx3|0.646367146367
behavior	GO:0007610	0.604	2	933	61	28193	Ube2q1|1.34076699542;Stx3|0.646367146367
glycerolipid metabolic process	GO:0046486	0.604	1	425	61	28193	Lpl|1.22282275032
urogenital system development	GO:0001655	0.606	1	427	61	28193	Sox17|0.822054629223
regulation of cell-cell adhesion	GO:0022407	0.606	1	427	61	28193	Kng1|1.96085115682
ossification	GO:0001503	0.608	1	429	61	28193	Dhx36|0.795957587361
protein modification by small protein conjugation	GO:0032446	0.609	2	941	61	28193	Ube2q1|1.34076699542;Ifih1|0.737414410209
regulation of cytoplasmic transport	GO:1903649	0.609	1	430	61	28193	Bak1|0.449815257444
negative regulation of signaling	GO:0023057	0.61	3	1442	61	28193	Kng1|1.96085115682;Sox17|0.822054629223;Itga1|0.811323853398
negative regulation of cell communication	GO:0010648	0.611	3	1444	61	28193	Kng1|1.96085115682;Sox17|0.822054629223;Itga1|0.811323853398
actin filament-based process	GO:0030029	0.612	2	946	61	28193	Pacsin1|0.760998659459;Sun2|0.820515663109
cell death	GO:0008219	0.614	5	2433	61	28193	Bclaf1|1.2450204205;Tmem214|1.20474772095;Ifih1|0.737414410209;Itga1|0.811323853398;Bak1|0.449815257444
immune system development	GO:0002520	0.616	2	953	61	28193	Dock1|0.77750965251;Bak1|0.449815257444
neuron death	GO:0070997	0.616	1	438	61	28193	Itga1|0.811323853398
regulation of protein catabolic process	GO:0042176	0.617	1	440	61	28193	Sox17|0.822054629223
negative regulation of immune system process	GO:0002683	0.621	1	444	61	28193	Kng1|1.96085115682
regulation of cell motility	GO:2000145	0.621	2	962	61	28193	Anxa3|1.23017535668;Sun2|0.820515663109
cytosolic transport	GO:0016482	0.623	2	966	61	28193	Bak1|0.449815257444;LOC100359600|0.820766733267
epithelial cell proliferation	GO:0050673	0.623	1	447	61	28193	Kng1|1.96085115682
striated muscle tissue development	GO:0014706	0.624	1	448	61	28193	Sox17|0.822054629223
Wnt signaling pathway	GO:0016055	0.625	1	449	61	28193	Sox17|0.822054629223
cellular response to nutrient levels	GO:0031669	0.626	1	450	61	28193	Spata18|1.24371133819
cellular response to peptide hormone stimulus	GO:0071375	0.626	1	450	61	28193	Orm1|1.79793200829
cytokine-mediated signaling pathway	GO:0019221	0.638	1	465	61	28193	Hpx|1.29792954786
leukocyte cell-cell adhesion	GO:0007159	0.639	1	467	61	28193	Kng1|1.96085115682
muscle tissue development	GO:0060537	0.639	1	467	61	28193	Sox17|0.822054629223
T cell activation	GO:0042110	0.64	1	468	61	28193	Kng1|1.96085115682
cellular component disassembly	GO:0022411	0.641	1	469	61	28193	Spata18|1.24371133819
peptidyl-tyrosine phosphorylation	GO:0018108	0.642	1	470	61	28193	Hpx|1.29792954786
cell morphogenesis	GO:0000902	0.643	3	1514	61	28193	Pacsin1|0.760998659459;Sox17|0.822054629223;Itga1|0.811323853398
positive regulation of cell projection organization	GO:0031346	0.645	1	474	61	28193	Pacsin1|0.760998659459
peptidyl-tyrosine modification	GO:0018212	0.645	1	474	61	28193	Hpx|1.29792954786
regulation of organelle organization	GO:0033043	0.647	3	1522	61	28193	Mrps27|0.826786382175;Dhx36|0.795957587361;Bak1|0.449815257444
cell projection organization	GO:0030030	0.647	3	1522	61	28193	Pacsin1|0.760998659459;Itga1|0.811323853398;Stx3|0.646367146367
cellular response to hormone stimulus	GO:0032870	0.648	2	1011	61	28193	Serpina3n|1.22365576894;Orm1|1.79793200829
regulation of biological process	GO:0050789	0.65	34	16159	61	28193	Ppp1r8|1.22125581143;Rbm8a|1.25373622086;Upf1|1.2008973259;P08932|2.08861308935;Anxa3|1.23017535668;Serpina3n|1.22365576894;Orm1|1.79793200829;Adgre1|1.86366720118;Hpx|1.29792954786;Bclaf1|1.2450204205;Kng1|1.96085115682;Slirp|1.20118287013;Lamtor2|1.3125;Itih4|1.20409724455;Lpl|1.22282275032;Pacsin1|0.760998659459;Sox17|0.822054629223;Mrps27|0.826786382175;ENSRNOG00000004787|0.799746742891;Oxct1…
activation of immune response	GO:0002253	0.653	1	484	61	28193	Ifih1|0.737414410209
response to hypoxia	GO:0001666	0.654	1	486	61	28193	Hp|1.50273029272
cellular response to extracellular stimulus	GO:0031668	0.655	1	487	61	28193	Spata18|1.24371133819
mRNA processing	GO:0006397	0.655	1	487	61	28193	Rbm8a|1.25373622086
negative regulation of cellular macromolecule biosynthetic process	GO:2000113	0.656	3	1542	61	28193	Bclaf1|1.2450204205;Sox17|0.822054629223;Commd6|0.832689641513
regulation of lymphocyte activation	GO:0051249	0.659	1	493	61	28193	Kng1|1.96085115682
animal organ morphogenesis	GO:0009887	0.66	2	1033	61	28193	Sox17|0.822054629223;Bak1|0.449815257444
positive regulation of immune system process	GO:0002684	0.661	2	1035	61	28193	Hpx|1.29792954786;Ifih1|0.737414410209
phosphorylation	GO:0016310	0.661	6	3057	61	28193	Hpx|1.29792954786;Kng1|1.96085115682;Lamtor2|1.3125;Itga1|0.811323853398;Ckm|0.764919127222;Bak1|0.449815257444
modulation of synaptic transmission	GO:0050804	0.662	1	496	61	28193	Stx3|0.646367146367
actin filament organization	GO:0007015	0.662	1	497	61	28193	Pacsin1|0.760998659459
positive regulation of macromolecule biosynthetic process	GO:0010557	0.663	4	2068	61	28193	Anxa3|1.23017535668;Sox17|0.822054629223;Mrps27|0.826786382175;Dhx36|0.795957587361
response to decreased oxygen levels	GO:0036293	0.665	1	501	61	28193	Hp|1.50273029272
cellular developmental process	GO:0048869	0.666	10	5024	61	28193	Spata18|1.24371133819;Slirp|1.20118287013;Lpl|1.22282275032;Pacsin1|0.760998659459;Sox17|0.822054629223;Sun2|0.820515663109;Itga1|0.811323853398;Dock1|0.77750965251;Bak1|0.449815257444;Stx3|0.646367146367
protein catabolic process	GO:0030163	0.669	2	1050	61	28193	Spata18|1.24371133819;Sox17|0.822054629223
neurogenesis	GO:0022008	0.67	4	2087	61	28193	Pacsin1|0.760998659459;Sun2|0.820515663109;Itga1|0.811323853398;Stx3|0.646367146367
autophagy	GO:0006914	0.671	1	508	61	28193	Spata18|1.24371133819
cellular response to peptide	GO:1901653	0.671	1	509	61	28193	Orm1|1.79793200829
homotypic cell-cell adhesion	GO:0034109	0.673	1	511	61	28193	Kng1|1.96085115682
positive regulation of neuron differentiation	GO:0045666	0.675	1	514	61	28193	Pacsin1|0.760998659459
regulation of cellular component movement	GO:0051270	0.678	2	1068	61	28193	Anxa3|1.23017535668;Sun2|0.820515663109
regulation of cellular process	GO:0050794	0.678	32	15383	61	28193	Ppp1r8|1.22125581143;Rbm8a|1.25373622086;P08932|2.08861308935;Anxa3|1.23017535668;Serpina3n|1.22365576894;Adgre1|1.86366720118;Hpx|1.29792954786;Bclaf1|1.2450204205;Kng1|1.96085115682;Slirp|1.20118287013;Lamtor2|1.3125;Itih4|1.20409724455;Lpl|1.22282275032;Pacsin1|0.760998659459;Sox17|0.822054629223;Mrps27|0.826786382175;ENSRNOG00000004787|0.799746742891;Oxct1|0.749545798871;Ifih1|0.737414410209;…
anatomical structure morphogenesis	GO:0009653	0.682	6	3125	61	28193	Anxa3|1.23017535668;Slirp|1.20118287013;Pacsin1|0.760998659459;Sox17|0.822054629223;Itga1|0.811323853398;Bak1|0.449815257444
leukocyte differentiation	GO:0002521	0.685	1	529	61	28193	Bak1|0.449815257444
negative regulation of macromolecule biosynthetic process	GO:0010558	0.686	3	1614	61	28193	Bclaf1|1.2450204205;Sox17|0.822054629223;Commd6|0.832689641513
carbohydrate metabolic process	GO:0005975	0.688	2	1088	61	28193	Nanp|1.20263319515;Rbp4|0.830856829699
inorganic cation transmembrane transport	GO:0098662	0.688	2	1088	61	28193	Cox15|0.746310219994;Kcnip4|0.826281404235
positive regulation of cell proliferation	GO:0008284	0.688	2	1088	61	28193	Kng1|1.96085115682;Stx3|0.646367146367
organonitrogen compound biosynthetic process	GO:1901566	0.69	5	2650	61	28193	Rbm8a|1.25373622086;Sephs1|0.768811750176;Mrps27|0.826786382175;Cox15|0.746310219994;Ckm|0.764919127222
lipid metabolic process	GO:0006629	0.691	3	1625	61	28193	Fam213b|1.24602904714;Lpl|1.22282275032;Rbp4|0.830856829699
Ras protein signal transduction	GO:0007265	0.694	1	542	61	28193	Shoc2|0.832776559514
response to oxygen levels	GO:0070482	0.698	1	547	61	28193	Hp|1.50273029272
cell adhesion	GO:0007155	0.699	3	1646	61	28193	Kng1|1.96085115682;Itga1|0.811323853398;Stx3|0.646367146367
histone modification	GO:0016570	0.7	1	551	61	28193	ENSRNOG00000004787|0.799746742891
cell communication	GO:0007154	0.701	19	9465	61	28193	Spata18|1.24371133819;Adgre1|1.86366720118;Hpx|1.29792954786;Ube2q1|1.34076699542;Kng1|1.96085115682;Lamtor2|1.3125;Lpl|1.22282275032;Sox17|0.822054629223;Oxct1|0.749545798871;Ifih1|0.737414410209;Otof|0.819219054983;Itga1|0.811323853398;Dtx3|0.632183908046;Shoc2|0.832776559514;Epn1|0.831218568836;Dock1|0.77750965251;Bak1|0.449815257444;Stx3|0.646367146367;Rbp4|0.830856829699
protein modification by small protein conjugation or removal	GO:0070647	0.702	2	1117	61	28193	Ube2q1|1.34076699542;Ifih1|0.737414410209
DNA repair	GO:0006281	0.702	1	554	61	28193	Upf1|1.2008973259
biological adhesion	GO:0022610	0.703	3	1657	61	28193	Kng1|1.96085115682;Itga1|0.811323853398;Stx3|0.646367146367
cytoskeleton organization	GO:0007010	0.713	3	1681	61	28193	Pacsin1|0.760998659459;Sun2|0.820515663109;Dock1|0.77750965251
ion transmembrane transport	GO:0034220	0.717	3	1691	61	28193	Cox15|0.746310219994;Bak1|0.449815257444;Kcnip4|0.826281404235
negative regulation of cellular biosynthetic process	GO:0031327	0.719	3	1696	61	28193	Bclaf1|1.2450204205;Sox17|0.822054629223;Commd6|0.832689641513
negative regulation of intracellular signal transduction	GO:1902532	0.72	1	581	61	28193	Kng1|1.96085115682
regulation of leukocyte activation	GO:0002694	0.72	1	582	61	28193	Kng1|1.96085115682
organic hydroxy compound metabolic process	GO:1901615	0.722	1	585	61	28193	Rbp4|0.830856829699
embryo development	GO:0009790	0.723	2	1163	61	28193	Sox17|0.822054629223;Epn1|0.831218568836
cell surface receptor signaling pathway involved in cell-cell signaling	GO:1905114	0.723	1	587	61	28193	Sox17|0.822054629223
growth	GO:0040007	0.724	2	1166	61	28193	Lamtor2|1.3125;Sox17|0.822054629223
cellular response to stress	GO:0033554	0.724	4	2240	61	28193	Spata18|1.24371133819;Upf1|1.2008973259;Bclaf1|1.2450204205;Bak1|0.449815257444
cation transport	GO:0006812	0.726	3	1715	61	28193	Cox15|0.746310219994;Bak1|0.449815257444;Kcnip4|0.826281404235
phosphate-containing compound metabolic process	GO:0006796	0.727	8	4281	61	28193	Ppp1r8|1.22125581143;Nanp|1.20263319515;Hpx|1.29792954786;Kng1|1.96085115682;Lamtor2|1.3125;Itga1|0.811323853398;Ckm|0.764919127222;Bak1|0.449815257444
protein modification process	GO:0036211	0.728	9	4780	61	28193	Ppp1r8|1.22125581143;Hpx|1.29792954786;Ube2q1|1.34076699542;Kng1|1.96085115682;Lamtor2|1.3125;ENSRNOG00000004787|0.799746742891;Ifih1|0.737414410209;Itga1|0.811323853398;Bak1|0.449815257444
cellular protein modification process	GO:0006464	0.728	9	4780	61	28193	Ppp1r8|1.22125581143;Hpx|1.29792954786;Ube2q1|1.34076699542;Kng1|1.96085115682;Lamtor2|1.3125;ENSRNOG00000004787|0.799746742891;Ifih1|0.737414410209;Itga1|0.811323853398;Bak1|0.449815257444
regulation of membrane potential	GO:0042391	0.728	1	595	61	28193	Bak1|0.449815257444
reproductive structure development	GO:0048608	0.73	1	598	61	28193	Bak1|0.449815257444
positive regulation of cellular biosynthetic process	GO:0031328	0.731	4	2259	61	28193	Anxa3|1.23017535668;Sox17|0.822054629223;Mrps27|0.826786382175;Dhx36|0.795957587361
negative regulation of biosynthetic process	GO:0009890	0.734	3	1738	61	28193	Bclaf1|1.2450204205;Sox17|0.822054629223;Commd6|0.832689641513
epithelium development	GO:0060429	0.735	2	1190	61	28193	Sox17|0.822054629223;Bak1|0.449815257444
covalent chromatin modification	GO:0016569	0.736	1	608	61	28193	ENSRNOG00000004787|0.799746742891
neuron differentiation	GO:0030182	0.738	3	1750	61	28193	Pacsin1|0.760998659459;Itga1|0.811323853398;Stx3|0.646367146367
cell division	GO:0051301	0.739	1	614	61	28193	Sox17|0.822054629223
cellular biosynthetic process	GO:0044249	0.74	15	7760	61	28193	ENSRNOG00000047294|1.26121844061;Rbm8a|1.25373622086;Upf1|1.2008973259;Anxa3|1.23017535668;Fam213b|1.24602904714;Nanp|1.20263319515;Bclaf1|1.2450204205;Lpl|1.22282275032;Sephs1|0.768811750176;Sox17|0.822054629223;Mrps27|0.826786382175;ENSRNOG00000004787|0.799746742891;Dhx36|0.795957587361;Cox15|0.746310219994;Commd6|0.832689641513
response to oxidative stress	GO:0006979	0.741	1	616	61	28193	Bak1|0.449815257444
calcium ion transport	GO:0006816	0.741	1	616	61	28193	Bak1|0.449815257444
cation transmembrane transport	GO:0098655	0.741	2	1204	61	28193	Cox15|0.746310219994;Kcnip4|0.826281404235
single organism signaling	GO:0044700	0.741	18	9199	61	28193	Adgre1|1.86366720118;Hpx|1.29792954786;Ube2q1|1.34076699542;Kng1|1.96085115682;Lamtor2|1.3125;Lpl|1.22282275032;Sox17|0.822054629223;Oxct1|0.749545798871;Ifih1|0.737414410209;Otof|0.819219054983;Itga1|0.811323853398;Dtx3|0.632183908046;Shoc2|0.832776559514;Epn1|0.831218568836;Dock1|0.77750965251;Bak1|0.449815257444;Stx3|0.646367146367;Rbp4|0.830856829699
regulation of vesicle-mediated transport	GO:0060627	0.742	1	619	61	28193	Pacsin1|0.760998659459
inorganic ion transmembrane transport	GO:0098660	0.744	2	1213	61	28193	Cox15|0.746310219994;Kcnip4|0.826281404235
signaling	GO:0023052	0.745	18	9221	61	28193	Adgre1|1.86366720118;Hpx|1.29792954786;Ube2q1|1.34076699542;Kng1|1.96085115682;Lamtor2|1.3125;Lpl|1.22282275032;Sox17|0.822054629223;Oxct1|0.749545798871;Ifih1|0.737414410209;Otof|0.819219054983;Itga1|0.811323853398;Dtx3|0.632183908046;Shoc2|0.832776559514;Epn1|0.831218568836;Dock1|0.77750965251;Bak1|0.449815257444;Stx3|0.646367146367;Rbp4|0.830856829699
positive regulation of transcription, DNA-templated	GO:0045893	0.746	3	1770	61	28193	Anxa3|1.23017535668;Sox17|0.822054629223;Dhx36|0.795957587361
positive regulation of nucleic acid-templated transcription	GO:1903508	0.746	3	1772	61	28193	Anxa3|1.23017535668;Sox17|0.822054629223;Dhx36|0.795957587361
phosphorus metabolic process	GO:0006793	0.747	8	4364	61	28193	Ppp1r8|1.22125581143;Nanp|1.20263319515;Hpx|1.29792954786;Kng1|1.96085115682;Lamtor2|1.3125;Itga1|0.811323853398;Ckm|0.764919127222;Bak1|0.449815257444
positive regulation of RNA biosynthetic process	GO:1902680	0.747	3	1775	61	28193	Anxa3|1.23017535668;Sox17|0.822054629223;Dhx36|0.795957587361
cellular macromolecular complex assembly	GO:0034622	0.748	2	1221	61	28193	Cox15|0.746310219994;Dmxl2|0.804768461993
positive regulation of nitrogen compound metabolic process	GO:0051173	0.748	4	2314	61	28193	Anxa3|1.23017535668;Sox17|0.822054629223;Mrps27|0.826786382175;Dhx36|0.795957587361
positive regulation of biosynthetic process	GO:0009891	0.749	4	2317	61	28193	Anxa3|1.23017535668;Sox17|0.822054629223;Mrps27|0.826786382175;Dhx36|0.795957587361
nucleobase-containing compound metabolic process	GO:0006139	0.749	14	7323	61	28193	ENSRNOG00000047294|1.26121844061;Rbm8a|1.25373622086;Thumpd3|1.23649780025;Upf1|1.2008973259;Anxa3|1.23017535668;Bclaf1|1.2450204205;Slirp|1.20118287013;Dus3l|1.41246137747;Sox17|0.822054629223;ENSRNOG00000004787|0.799746742891;Dhx36|0.795957587361;Commd6|0.832689641513;Thg1l|0.827370656371;Rnaset2|0.73840339825
regulation of cell activation	GO:0050865	0.75	1	633	61	28193	Kng1|1.96085115682
regulation of RNA metabolic process	GO:0051252	0.753	8	4389	61	28193	Rbm8a|1.25373622086;Anxa3|1.23017535668;Bclaf1|1.2450204205;Slirp|1.20118287013;Sox17|0.822054629223;ENSRNOG00000004787|0.799746742891;Dhx36|0.795957587361;Commd6|0.832689641513
regulation of anatomical structure morphogenesis	GO:0022603	0.756	2	1242	61	28193	Anxa3|1.23017535668;Sox17|0.822054629223
apoptotic signaling pathway	GO:0097190	0.757	1	645	61	28193	Bak1|0.449815257444
embryonic morphogenesis	GO:0048598	0.757	1	645	61	28193	Sox17|0.822054629223
positive regulation of neurogenesis	GO:0050769	0.757	1	646	61	28193	Pacsin1|0.760998659459
regulation of apoptotic process	GO:0042981	0.76	3	1812	61	28193	Ifih1|0.737414410209;Itga1|0.811323853398;Bak1|0.449815257444
regulation of intracellular transport	GO:0032386	0.761	1	653	61	28193	Bak1|0.449815257444
regulation of cellular protein localization	GO:1903827	0.762	1	655	61	28193	Stx3|0.646367146367
regulation of neuron projection development	GO:0010975	0.763	1	656	61	28193	Pacsin1|0.760998659459
microtubule cytoskeleton organization	GO:0000226	0.765	1	660	61	28193	Sun2|0.820515663109
translation	GO:0006412	0.766	2	1267	61	28193	Rbm8a|1.25373622086;Mrps27|0.826786382175
regulation of ion transmembrane transport	GO:0034765	0.767	1	664	61	28193	Kcnip4|0.826281404235
epithelial cell differentiation	GO:0030855	0.767	1	665	61	28193	Sox17|0.822054629223
regulation of programmed cell death	GO:0043067	0.767	3	1834	61	28193	Ifih1|0.737414410209;Itga1|0.811323853398;Bak1|0.449815257444
gland development	GO:0048732	0.768	1	666	61	28193	Hp|1.50273029272
positive regulation of RNA metabolic process	GO:0051254	0.77	3	1841	61	28193	Anxa3|1.23017535668;Sox17|0.822054629223;Dhx36|0.795957587361
divalent metal ion transport	GO:0070838	0.77	1	671	61	28193	Bak1|0.449815257444
positive regulation of transcription from RNA polymerase II promoter	GO:0045944	0.771	2	1280	61	28193	Sox17|0.822054629223;Dhx36|0.795957587361
divalent inorganic cation transport	GO:0072511	0.772	1	674	61	28193	Bak1|0.449815257444
metal ion transport	GO:0030001	0.773	2	1284	61	28193	Bak1|0.449815257444;Kcnip4|0.826281404235
peptide biosynthetic process	GO:0043043	0.776	2	1294	61	28193	Rbm8a|1.25373622086;Mrps27|0.826786382175
regulation of transmembrane transport	GO:0034762	0.777	1	685	61	28193	Kcnip4|0.826281404235
fibril organization	GO:0097435	0.789	1	709	61	28193	Pacsin1|0.760998659459
muscle structure development	GO:0061061	0.793	1	717	61	28193	Sox17|0.822054629223
positive regulation of nervous system development	GO:0051962	0.794	1	721	61	28193	Pacsin1|0.760998659459
chromosome organization	GO:0051276	0.796	2	1348	61	28193	ENSRNOG00000004787|0.799746742891;Dhx36|0.795957587361
generation of neurons	GO:0048699	0.8	3	1940	61	28193	Pacsin1|0.760998659459;Itga1|0.811323853398;Stx3|0.646367146367
transmembrane receptor protein tyrosine kinase signaling pathway	GO:0007169	0.801	1	736	61	28193	Itga1|0.811323853398
single organismal cell-cell adhesion	GO:0016337	0.803	1	739	61	28193	Kng1|1.96085115682
amide biosynthetic process	GO:0043604	0.808	2	1385	61	28193	Rbm8a|1.25373622086;Mrps27|0.826786382175
organophosphate biosynthetic process	GO:0090407	0.814	1	766	61	28193	Ckm|0.764919127222
regulation of cellular macromolecule biosynthetic process	GO:2000112	0.814	8	4673	61	28193	Rbm8a|1.25373622086;Anxa3|1.23017535668;Bclaf1|1.2450204205;Sox17|0.822054629223;Mrps27|0.826786382175;ENSRNOG00000004787|0.799746742891;Dhx36|0.795957587361;Commd6|0.832689641513
cellular response to stimulus	GO:0051716	0.815	20	10585	61	28193	Spata18|1.24371133819;Upf1|1.2008973259;Serpina3n|1.22365576894;Orm1|1.79793200829;Adgre1|1.86366720118;Hpx|1.29792954786;Bclaf1|1.2450204205;Kng1|1.96085115682;Lamtor2|1.3125;Lpl|1.22282275032;Sox17|0.822054629223;Cryz|0.796814230153;Oxct1|0.749545798871;Ifih1|0.737414410209;Itga1|0.811323853398;Dtx3|0.632183908046;Shoc2|0.832776559514;Epn1|0.831218568836;Dock1|0.77750965251;Bak1|0.449815257444
regulation of cellular catabolic process	GO:0031329	0.816	1	770	61	28193	Slirp|1.20118287013
positive regulation of cell development	GO:0010720	0.817	1	773	61	28193	Pacsin1|0.760998659459
regulation of cell death	GO:0010941	0.82	3	2011	61	28193	Ifih1|0.737414410209;Itga1|0.811323853398;Bak1|0.449815257444
regulation of nitrogen compound metabolic process	GO:0051171	0.822	9	5227	61	28193	Rbm8a|1.25373622086;Anxa3|1.23017535668;Bclaf1|1.2450204205;Slirp|1.20118287013;Sox17|0.822054629223;Mrps27|0.826786382175;ENSRNOG00000004787|0.799746742891;Dhx36|0.795957587361;Commd6|0.832689641513
cellular nitrogen compound metabolic process	GO:0034641	0.827	16	8736	61	28193	ENSRNOG00000047294|1.26121844061;Rbm8a|1.25373622086;Thumpd3|1.23649780025;Upf1|1.2008973259;Anxa3|1.23017535668;Bclaf1|1.2450204205;Slirp|1.20118287013;Dus3l|1.41246137747;Sox17|0.822054629223;Mrps27|0.826786382175;ENSRNOG00000004787|0.799746742891;Dhx36|0.795957587361;Cox15|0.746310219994;Commd6|0.832689641513;Thg1l|0.827370656371;Rnaset2|0.73840339825
regulation of cell projection organization	GO:0031344	0.827	1	798	61	28193	Pacsin1|0.760998659459
cellular component assembly	GO:0022607	0.829	5	3164	61	28193	Atl2|1.22596475326;Cryz|0.796814230153;Cox15|0.746310219994;Thg1l|0.827370656371;Dmxl2|0.804768461993
single organism cell adhesion	GO:0098602	0.829	1	805	61	28193	Kng1|1.96085115682
peptide metabolic process	GO:0006518	0.833	2	1467	61	28193	Rbm8a|1.25373622086;Mrps27|0.826786382175
regulation of cell differentiation	GO:0045595	0.841	3	2093	61	28193	Lpl|1.22282275032;Pacsin1|0.760998659459;Sox17|0.822054629223
regulation of macromolecule biosynthetic process	GO:0010556	0.841	8	4822	61	28193	Rbm8a|1.25373622086;Anxa3|1.23017535668;Bclaf1|1.2450204205;Sox17|0.822054629223;Mrps27|0.826786382175;ENSRNOG00000004787|0.799746742891;Dhx36|0.795957587361;Commd6|0.832689641513
tissue development	GO:0009888	0.842	3	2100	61	28193	Sox17|0.822054629223;Oxct1|0.749545798871;Bak1|0.449815257444
negative regulation of cell differentiation	GO:0045596	0.845	1	848	61	28193	Sox17|0.822054629223
negative regulation of transcription from RNA polymerase II promoter	GO:0000122	0.848	1	855	61	28193	Sox17|0.822054629223
actin cytoskeleton organization	GO:0030036	0.848	1	856	61	28193	Pacsin1|0.760998659459
regulation of nucleobase-containing compound metabolic process	GO:0019219	0.85	8	4872	61	28193	Rbm8a|1.25373622086;Anxa3|1.23017535668;Bclaf1|1.2450204205;Slirp|1.20118287013;Sox17|0.822054629223;ENSRNOG00000004787|0.799746742891;Dhx36|0.795957587361;Commd6|0.832689641513
extracellular matrix organization	GO:0030198	0.851	1	866	61	28193	Pacsin1|0.760998659459
extracellular structure organization	GO:0043062	0.852	1	868	61	28193	Pacsin1|0.760998659459
regulation of neuron differentiation	GO:0045664	0.853	1	872	61	28193	Pacsin1|0.760998659459
protein ubiquitination	GO:0016567	0.856	1	880	61	28193	Ube2q1|1.34076699542
cellular protein catabolic process	GO:0044257	0.859	1	890	61	28193	Spata18|1.24371133819
response to growth factor	GO:0070848	0.859	1	890	61	28193	Anxa3|1.23017535668
positive regulation of nucleobase-containing compound metabolic process	GO:0045935	0.86	3	2178	61	28193	Anxa3|1.23017535668;Sox17|0.822054629223;Dhx36|0.795957587361
transmembrane transport	GO:0055085	0.862	3	2187	61	28193	Cox15|0.746310219994;Bak1|0.449815257444;Kcnip4|0.826281404235
single-organism carbohydrate metabolic process	GO:0044723	0.867	1	915	61	28193	Rbp4|0.830856829699
cell morphogenesis involved in differentiation	GO:0000904	0.868	1	918	61	28193	Sox17|0.822054629223
regulation of transcription from RNA polymerase II promoter	GO:0006357	0.868	3	2218	61	28193	Sox17|0.822054629223;ENSRNOG00000004787|0.799746742891;Dhx36|0.795957587361
chromatin organization	GO:0006325	0.87	1	925	61	28193	ENSRNOG00000004787|0.799746742891
carbohydrate derivative biosynthetic process	GO:1901137	0.876	1	947	61	28193	Nanp|1.20263319515
cellular amide metabolic process	GO:0043603	0.877	2	1641	61	28193	Rbm8a|1.25373622086;Mrps27|0.826786382175
regulation of cellular biosynthetic process	GO:0031326	0.88	8	5072	61	28193	Rbm8a|1.25373622086;Anxa3|1.23017535668;Bclaf1|1.2450204205;Sox17|0.822054629223;Mrps27|0.826786382175;ENSRNOG00000004787|0.799746742891;Dhx36|0.795957587361;Commd6|0.832689641513
regulation of multicellular organismal development	GO:2000026	0.882	3	2289	61	28193	Anxa3|1.23017535668;Pacsin1|0.760998659459;Sox17|0.822054629223
transcription from RNA polymerase II promoter	GO:0006366	0.886	3	2310	61	28193	Sox17|0.822054629223;ENSRNOG00000004787|0.799746742891;Dhx36|0.795957587361
system process	GO:0003008	0.89	5	3500	61	28193	P08932|2.08861308935;Kng1|1.96085115682;Otof|0.819219054983;Itga1|0.811323853398;Rbp4|0.830856829699
cellular component biogenesis	GO:0044085	0.891	5	3508	61	28193	Atl2|1.22596475326;Cryz|0.796814230153;Cox15|0.746310219994;Thg1l|0.827370656371;Dmxl2|0.804768461993
regulation of biosynthetic process	GO:0009889	0.892	8	5158	61	28193	Rbm8a|1.25373622086;Anxa3|1.23017535668;Bclaf1|1.2450204205;Sox17|0.822054629223;Mrps27|0.826786382175;ENSRNOG00000004787|0.799746742891;Dhx36|0.795957587361;Commd6|0.832689641513
carbohydrate derivative metabolic process	GO:1901135	0.892	2	1712	61	28193	Nanp|1.20263319515;Itih4|1.20409724455
cell-cell adhesion	GO:0098609	0.896	1	1024	61	28193	Kng1|1.96085115682
aromatic compound biosynthetic process	GO:0019438	0.896	8	5196	61	28193	ENSRNOG00000047294|1.26121844061;Anxa3|1.23017535668;Bclaf1|1.2450204205;Sox17|0.822054629223;ENSRNOG00000004787|0.799746742891;Dhx36|0.795957587361;Cox15|0.746310219994;Commd6|0.832689641513
heterocycle biosynthetic process	GO:0018130	0.897	8	5204	61	28193	ENSRNOG00000047294|1.26121844061;Anxa3|1.23017535668;Bclaf1|1.2450204205;Sox17|0.822054629223;ENSRNOG00000004787|0.799746742891;Dhx36|0.795957587361;Cox15|0.746310219994;Commd6|0.832689641513
microtubule-based process	GO:0007017	0.898	1	1036	61	28193	Sun2|0.820515663109
regulation of developmental process	GO:0050793	0.899	4	2986	61	28193	Anxa3|1.23017535668;Lpl|1.22282275032;Pacsin1|0.760998659459;Sox17|0.822054629223
regulation of neurogenesis	GO:0050767	0.903	1	1056	61	28193	Pacsin1|0.760998659459
regulation of transcription, DNA-templated	GO:0006355	0.905	6	4172	61	28193	Anxa3|1.23017535668;Bclaf1|1.2450204205;Sox17|0.822054629223;ENSRNOG00000004787|0.799746742891;Dhx36|0.795957587361;Commd6|0.832689641513
enzyme linked receptor protein signaling pathway	GO:0007167	0.909	1	1083	61	28193	Itga1|0.811323853398
cellular macromolecule biosynthetic process	GO:0034645	0.91	10	6371	61	28193	ENSRNOG00000047294|1.26121844061;Rbm8a|1.25373622086;Upf1|1.2008973259;Anxa3|1.23017535668;Bclaf1|1.2450204205;Sox17|0.822054629223;Mrps27|0.826786382175;ENSRNOG00000004787|0.799746742891;Dhx36|0.795957587361;Commd6|0.832689641513
regulation of nucleic acid-templated transcription	GO:1903506	0.91	6	4214	61	28193	Anxa3|1.23017535668;Bclaf1|1.2450204205;Sox17|0.822054629223;ENSRNOG00000004787|0.799746742891;Dhx36|0.795957587361;Commd6|0.832689641513
regulation of RNA biosynthetic process	GO:2001141	0.911	6	4221	61	28193	Anxa3|1.23017535668;Bclaf1|1.2450204205;Sox17|0.822054629223;ENSRNOG00000004787|0.799746742891;Dhx36|0.795957587361;Commd6|0.832689641513
ion transport	GO:0006811	0.912	3	2470	61	28193	Cox15|0.746310219994;Bak1|0.449815257444;Kcnip4|0.826281404235
organic cyclic compound biosynthetic process	GO:1901362	0.915	8	5360	61	28193	ENSRNOG00000047294|1.26121844061;Anxa3|1.23017535668;Bclaf1|1.2450204205;Sox17|0.822054629223;ENSRNOG00000004787|0.799746742891;Dhx36|0.795957587361;Cox15|0.746310219994;Commd6|0.832689641513
negative regulation of developmental process	GO:0051093	0.916	1	1121	61	28193	Sox17|0.822054629223
cellular nitrogen compound biosynthetic process	GO:0044271	0.917	10	6446	61	28193	ENSRNOG00000047294|1.26121844061;Rbm8a|1.25373622086;Anxa3|1.23017535668;Bclaf1|1.2450204205;Sox17|0.822054629223;Mrps27|0.826786382175;ENSRNOG00000004787|0.799746742891;Dhx36|0.795957587361;Cox15|0.746310219994;Commd6|0.832689641513
regulation of cell cycle	GO:0051726	0.919	1	1136	61	28193	Bak1|0.449815257444
regulation of nervous system development	GO:0051960	0.925	1	1170	61	28193	Pacsin1|0.760998659459
macromolecule biosynthetic process	GO:0009059	0.926	10	6539	61	28193	ENSRNOG00000047294|1.26121844061;Rbm8a|1.25373622086;Upf1|1.2008973259;Anxa3|1.23017535668;Bclaf1|1.2450204205;Sox17|0.822054629223;Mrps27|0.826786382175;ENSRNOG00000004787|0.799746742891;Dhx36|0.795957587361;Commd6|0.832689641513
transcription, DNA-templated	GO:0006351	0.931	6	4411	61	28193	Anxa3|1.23017535668;Bclaf1|1.2450204205;Sox17|0.822054629223;ENSRNOG00000004787|0.799746742891;Dhx36|0.795957587361;Commd6|0.832689641513
nucleic acid-templated transcription	GO:0097659	0.935	6	4450	61	28193	Anxa3|1.23017535668;Bclaf1|1.2450204205;Sox17|0.822054629223;ENSRNOG00000004787|0.799746742891;Dhx36|0.795957587361;Commd6|0.832689641513
RNA biosynthetic process	GO:0032774	0.936	6	4469	61	28193	Anxa3|1.23017535668;Bclaf1|1.2450204205;Sox17|0.822054629223;ENSRNOG00000004787|0.799746742891;Dhx36|0.795957587361;Commd6|0.832689641513
regulation of cell development	GO:0060284	0.941	1	1275	61	28193	Pacsin1|0.760998659459
nucleobase-containing compound biosynthetic process	GO:0034654	0.942	7	5099	61	28193	ENSRNOG00000047294|1.26121844061;Anxa3|1.23017535668;Bclaf1|1.2450204205;Sox17|0.822054629223;ENSRNOG00000004787|0.799746742891;Dhx36|0.795957587361;Commd6|0.832689641513
signal transduction	GO:0007165	0.956	13	8538	61	28193	Adgre1|1.86366720118;Hpx|1.29792954786;Kng1|1.96085115682;Lamtor2|1.3125;Lpl|1.22282275032;Sox17|0.822054629223;Ifih1|0.737414410209;Itga1|0.811323853398;Dtx3|0.632183908046;Shoc2|0.832776559514;Epn1|0.831218568836;Dock1|0.77750965251;Bak1|0.449815257444
organophosphate metabolic process	GO:0019637	0.973	1	1614	61	28193	Ckm|0.764919127222
cell cycle	GO:0007049	0.981	1	1769	61	28193	Bak1|0.449815257444
sensory perception	GO:0007600	0.992	1	2165	61	28193	Otof|0.819219054983
neurological system process	GO:0050877	0.998	1	2650	61	28193	Otof|0.819219054983
G-protein coupled receptor signaling pathway	GO:0007186	0.999	1	2900	61	28193	Adgre1|1.86366720118

## Sheet: GO-CC_Dep-Sus
GO_Name	GO_ID	Pvalue	Count	Pop_Hit	List_Total	Background_Genes	Genes
blood microparticle	GO:0072562	3.96e-05	5	178	62	29087	P08932|2.08861308935;Hp|1.50273029272;Hpx|1.29792954786;Kng1|1.96085115682;Itih4|1.20409724455
extracellular space	GO:0005615	6.18e-05	14	1994	62	29087	F9|1.26983486357;P08932|2.08861308935;Serpina3n|1.22365576894;Orm1|1.79793200829;Hp|1.50273029272;S100a16|1.64165780613;Hpx|1.29792954786;Kng1|1.96085115682;Itih4|1.20409724455;Lpl|1.22282275032;Mug1|0.771608110853;Ckm|0.764919127222;Dmxl2|0.804768461993;Rbp4|0.830856829699
extracellular region part	GO:0044421	9.16e-05	21	4182	62	29087	F9|1.26983486357;P08932|2.08861308935;Anxa3|1.23017535668;Serpina3n|1.22365576894;Orm1|1.79793200829;Hp|1.50273029272;S100a16|1.64165780613;Hpx|1.29792954786;Kng1|1.96085115682;Lamtor2|1.3125;Itih4|1.20409724455;Lpl|1.22282275032;Ppl|0.762465703663;Cryz|0.796814230153;Itga1|0.811323853398;Dhx36|0.795957587361;Mug1|0.771608110853;Ckm|0.764919127222;Stx3|0.646367146367;Dmxl2|0.804768461993;Rbp4|0.8…
membrane-bounded organelle	GO:0043227	0.000117	46	14686	62	29087	Ppp1r8|1.22125581143;Spata18|1.24371133819;F9|1.26983486357;Rbm8a|1.25373622086;Thumpd3|1.23649780025;Upf1|1.2008973259;Anxa3|1.23017535668;Fam213b|1.24602904714;Avl9|1.21284820461;Hp|1.50273029272;S100a16|1.64165780613;Hpx|1.29792954786;Bclaf1|1.2450204205;Atl2|1.22596475326;Kng1|1.96085115682;Slirp|1.20118287013;Tmem214|1.20474772095;Lamtor2|1.3125;Itih4|1.20409724455;Lpl|1.22282275032;Pacsin1|…
extracellular region	GO:0005576	0.000123	23	4951	62	29087	F9|1.26983486357;P08932|2.08861308935;Anxa3|1.23017535668;Serpina3n|1.22365576894;Orm1|1.79793200829;Hp|1.50273029272;S100a16|1.64165780613;Hpx|1.29792954786;Kng1|1.96085115682;Lamtor2|1.3125;Itih4|1.20409724455;Lpl|1.22282275032;Ppl|0.762465703663;Cryz|0.796814230153;Itga1|0.811323853398;LOC259245|0.822467222092;Dhx36|0.795957587361;Mug1|0.771608110853;Ckm|0.764919127222;Rnaset2|0.73840339825;St…
membrane-bounded vesicle	GO:0031988	0.000179	16	2783	62	29087	Anxa3|1.23017535668;S100a16|1.64165780613;Hpx|1.29792954786;Slirp|1.20118287013;Lamtor2|1.3125;Itih4|1.20409724455;Lpl|1.22282275032;Pacsin1|0.760998659459;Ppl|0.762465703663;Cryz|0.796814230153;Otof|0.819219054983;Itga1|0.811323853398;Dhx36|0.795957587361;Stx3|0.646367146367;Dmxl2|0.804768461993;Rbp4|0.830856829699
extracellular membrane-bounded organelle	GO:0065010	0.000469	12	1851	62	29087	Anxa3|1.23017535668;S100a16|1.64165780613;Hpx|1.29792954786;Lamtor2|1.3125;Itih4|1.20409724455;Lpl|1.22282275032;Ppl|0.762465703663;Cryz|0.796814230153;Itga1|0.811323853398;Dhx36|0.795957587361;Stx3|0.646367146367;Rbp4|0.830856829699
specific granule	GO:0042581	0.000596	2	17	62	29087	Anxa3|1.23017535668;Stx3|0.646367146367
exon-exon junction complex	GO:0035145	0.000829	2	20	62	29087	Rbm8a|1.25373622086;Upf1|1.2008973259
vesicle	GO:0031982	0.00104	18	3923	62	29087	F9|1.26983486357;Anxa3|1.23017535668;Avl9|1.21284820461;S100a16|1.64165780613;Hpx|1.29792954786;Slirp|1.20118287013;Lamtor2|1.3125;Itih4|1.20409724455;Lpl|1.22282275032;Pacsin1|0.760998659459;Ppl|0.762465703663;Cryz|0.796814230153;Otof|0.819219054983;Itga1|0.811323853398;Dhx36|0.795957587361;Stx3|0.646367146367;Dmxl2|0.804768461993;Rbp4|0.830856829699
extracellular exosome	GO:0070062	0.00107	13	2326	62	29087	F9|1.26983486357;Anxa3|1.23017535668;S100a16|1.64165780613;Hpx|1.29792954786;Lamtor2|1.3125;Itih4|1.20409724455;Lpl|1.22282275032;Ppl|0.762465703663;Cryz|0.796814230153;Itga1|0.811323853398;Dhx36|0.795957587361;Stx3|0.646367146367;Rbp4|0.830856829699
organelle	GO:0043226	0.00111	48	16887	62	29087	Ppp1r8|1.22125581143;Spata18|1.24371133819;F9|1.26983486357;Rbm8a|1.25373622086;Thumpd3|1.23649780025;Upf1|1.2008973259;Anxa3|1.23017535668;Fam213b|1.24602904714;Avl9|1.21284820461;Hp|1.50273029272;S100a16|1.64165780613;Hpx|1.29792954786;Bclaf1|1.2450204205;Eml3|1.29189041096;Atl2|1.22596475326;Kng1|1.96085115682;Slirp|1.20118287013;Tmem214|1.20474772095;Lamtor2|1.3125;Itih4|1.20409724455;Lpl|1.2…
extracellular vesicle	GO:1903561	0.00115	13	2345	62	29087	F9|1.26983486357;Anxa3|1.23017535668;S100a16|1.64165780613;Hpx|1.29792954786;Lamtor2|1.3125;Itih4|1.20409724455;Lpl|1.22282275032;Ppl|0.762465703663;Cryz|0.796814230153;Itga1|0.811323853398;Dhx36|0.795957587361;Stx3|0.646367146367;Rbp4|0.830856829699
extracellular organelle	GO:0043230	0.00117	13	2349	62	29087	F9|1.26983486357;Anxa3|1.23017535668;S100a16|1.64165780613;Hpx|1.29792954786;Lamtor2|1.3125;Itih4|1.20409724455;Lpl|1.22282275032;Ppl|0.762465703663;Cryz|0.796814230153;Itga1|0.811323853398;Dhx36|0.795957587361;Stx3|0.646367146367;Rbp4|0.830856829699
endomembrane system	GO:0012505	0.0014	19	4373	62	29087	Anxa3|1.23017535668;Fam213b|1.24602904714;Avl9|1.21284820461;Hp|1.50273029272;Atl2|1.22596475326;Slirp|1.20118287013;Tmem214|1.20474772095;Lamtor2|1.3125;Pacsin1|0.760998659459;Cryz|0.796814230153;Nup188|0.742900023089;Sun2|0.820515663109;Otof|0.819219054983;Itga1|0.811323853398;Epn1|0.831218568836;Bak1|0.449815257444;LOC100359600|0.820766733267;Stx3|0.646367146367;Dmxl2|0.804768461993
secretory vesicle	GO:0099503	0.00144	6	578	62	29087	Anxa3|1.23017535668;Slirp|1.20118287013;Otof|0.819219054983;Itga1|0.811323853398;Stx3|0.646367146367;Dmxl2|0.804768461993
mitochondrial small ribosomal subunit	GO:0005763	0.00213	2	32	62	29087	Mrps27|0.826786382175;Mrps31|0.785312395147
organellar small ribosomal subunit	GO:0000314	0.00213	2	32	62	29087	Mrps27|0.826786382175;Mrps31|0.785312395147
BAK complex	GO:0097145	0.00213	1	1	62	29087	Bak1|0.449815257444
terminal bouton	GO:0043195	0.00278	3	131	62	29087	Pacsin1|0.760998659459;Epn1|0.831218568836;Stx3|0.646367146367
intracellular membrane-bounded organelle	GO:0043231	0.00281	40	13443	62	29087	Ppp1r8|1.22125581143;Spata18|1.24371133819;Rbm8a|1.25373622086;Thumpd3|1.23649780025;Upf1|1.2008973259;Anxa3|1.23017535668;Fam213b|1.24602904714;Avl9|1.21284820461;Hp|1.50273029272;S100a16|1.64165780613;Bclaf1|1.2450204205;Atl2|1.22596475326;Kng1|1.96085115682;Slirp|1.20118287013;Tmem214|1.20474772095;Lamtor2|1.3125;Pacsin1|0.760998659459;Sox17|0.822054629223;Cryz|0.796814230153;Mrps27|0.82678638…
extrinsic component of presynaptic membrane	GO:0098888	0.00426	1	2	62	29087	Epn1|0.831218568836
integrin alpha1-beta1 complex	GO:0034665	0.00426	1	2	62	29087	Itga1|0.811323853398
RAVE complex	GO:0043291	0.00426	1	2	62	29087	Dmxl2|0.804768461993
extrinsic component of postsynaptic membrane	GO:0098890	0.00426	1	2	62	29087	Epn1|0.831218568836
intracellular part	GO:0044424	0.0055	49	18378	62	29087	Ppp1r8|1.22125581143;Spata18|1.24371133819;Rbm8a|1.25373622086;Thumpd3|1.23649780025;Upf1|1.2008973259;Anxa3|1.23017535668;Fam213b|1.24602904714;Avl9|1.21284820461;Hp|1.50273029272;S100a16|1.64165780613;Bclaf1|1.2450204205;Eml3|1.29189041096;Atl2|1.22596475326;Kng1|1.96085115682;Slirp|1.20118287013;Tmem214|1.20474772095;Lamtor2|1.3125;Tagln|1.2152460637;Itih4|1.20409724455;Dtnb|1.2259707741;Krt83…
presynapse	GO:0098793	0.00583	5	539	62	29087	Pacsin1|0.760998659459;Otof|0.819219054983;Epn1|0.831218568836;Stx3|0.646367146367;Dmxl2|0.804768461993
nuclear pore inner ring	GO:0044611	0.00638	1	3	62	29087	Nup188|0.742900023089
photoreceptor cell terminal bouton	GO:1990796	0.00638	1	3	62	29087	Stx3|0.646367146367
cytoplasm	GO:0005737	0.00727	39	13568	62	29087	Spata18|1.24371133819;Rbm8a|1.25373622086;Thumpd3|1.23649780025;Upf1|1.2008973259;Anxa3|1.23017535668;Fam213b|1.24602904714;Avl9|1.21284820461;Hp|1.50273029272;S100a16|1.64165780613;Atl2|1.22596475326;Slirp|1.20118287013;Tmem214|1.20474772095;Lamtor2|1.3125;Tagln|1.2152460637;Itih4|1.20409724455;Dtnb|1.2259707741;Pacsin1|0.760998659459;Cryz|0.796814230153;Mrps27|0.826786382175;ENSRNOG00000004787|…
cytoplasmic, membrane-bounded vesicle	GO:0016023	0.00767	7	1073	62	29087	Anxa3|1.23017535668;Slirp|1.20118287013;Pacsin1|0.760998659459;Otof|0.819219054983;Itga1|0.811323853398;Stx3|0.646367146367;Dmxl2|0.804768461993
basal part of cell	GO:0045178	0.00878	2	66	62	29087	Otof|0.819219054983;Itga1|0.811323853398
intracellular organelle	GO:0043229	0.0107	43	15761	62	29087	Ppp1r8|1.22125581143;Spata18|1.24371133819;Rbm8a|1.25373622086;Thumpd3|1.23649780025;Upf1|1.2008973259;Anxa3|1.23017535668;Fam213b|1.24602904714;Avl9|1.21284820461;Hp|1.50273029272;S100a16|1.64165780613;Bclaf1|1.2450204205;Eml3|1.29189041096;Atl2|1.22596475326;Kng1|1.96085115682;Slirp|1.20118287013;Tmem214|1.20474772095;Lamtor2|1.3125;Krt83|0.814432419908;Pacsin1|0.760998659459;Sox17|0.8220546292…
cytoplasmic vesicle membrane	GO:0030659	0.0116	4	412	62	29087	Anxa3|1.23017535668;Pacsin1|0.760998659459;Otof|0.819219054983;Stx3|0.646367146367
axon terminus	GO:0043679	0.0119	3	222	62	29087	Pacsin1|0.760998659459;Epn1|0.831218568836;Stx3|0.646367146367
nuclear pore	GO:0005643	0.0121	2	78	62	29087	Nup188|0.742900023089;LOC100359600|0.820766733267
intracellular vesicle	GO:0097708	0.0125	9	1776	62	29087	Anxa3|1.23017535668;Avl9|1.21284820461;Slirp|1.20118287013;Lamtor2|1.3125;Pacsin1|0.760998659459;Otof|0.819219054983;Itga1|0.811323853398;Stx3|0.646367146367;Dmxl2|0.804768461993
supraspliceosomal complex	GO:0044530	0.0127	1	6	62	29087	Upf1|1.2008973259
Bcl-2 family protein complex	GO:0097136	0.0127	1	6	62	29087	Bak1|0.449815257444
mitochondrial part	GO:0044429	0.013	7	1188	62	29087	Spata18|1.24371133819;Mrps27|0.826786382175;Oxct1|0.749545798871;Mrps31|0.785312395147;Prodh1|0.781377219147;Cox15|0.746310219994;Bak1|0.449815257444
exocytic vesicle	GO:0070382	0.0136	3	233	62	29087	Otof|0.819219054983;Stx3|0.646367146367;Dmxl2|0.804768461993
secretory granule	GO:0030141	0.014	4	436	62	29087	Anxa3|1.23017535668;Slirp|1.20118287013;Itga1|0.811323853398;Stx3|0.646367146367
synaptic vesicle	GO:0008021	0.014	3	236	62	29087	Otof|0.819219054983;Stx3|0.646367146367;Dmxl2|0.804768461993
Ragulator complex	GO:0071986	0.0148	1	7	62	29087	Lamtor2|1.3125
endoplasmic reticulum tubular network membrane	GO:0098826	0.0148	1	7	62	29087	Atl2|1.22596475326
neuron projection terminus	GO:0044306	0.0148	3	241	62	29087	Pacsin1|0.760998659459;Epn1|0.831218568836;Stx3|0.646367146367
vesicle membrane	GO:0012506	0.015	4	445	62	29087	Anxa3|1.23017535668;Pacsin1|0.760998659459;Otof|0.819219054983;Stx3|0.646367146367
neuron part	GO:0097458	0.0151	10	2154	62	29087	Rbm8a|1.25373622086;Anxa3|1.23017535668;Kng1|1.96085115682;Pacsin1|0.760998659459;Otof|0.819219054983;Itga1|0.811323853398;Epn1|0.831218568836;Stx3|0.646367146367;Dmxl2|0.804768461993;Kcnip4|0.826281404235
cytoplasmic vesicle part	GO:0044433	0.0158	5	690	62	29087	Anxa3|1.23017535668;Lamtor2|1.3125;Pacsin1|0.760998659459;Otof|0.819219054983;Stx3|0.646367146367
sperm part	GO:0097223	0.0163	3	250	62	29087	Spata18|1.24371133819;Slirp|1.20118287013;Itga1|0.811323853398
organellar ribosome	GO:0000313	0.0165	2	92	62	29087	Mrps27|0.826786382175;Mrps31|0.785312395147
mitochondrial ribosome	GO:0005761	0.0165	2	92	62	29087	Mrps27|0.826786382175;Mrps31|0.785312395147
cytoplasmic vesicle	GO:0031410	0.0167	9	1862	62	29087	Anxa3|1.23017535668;Avl9|1.21284820461;Slirp|1.20118287013;Lamtor2|1.3125;Pacsin1|0.760998659459;Otof|0.819219054983;Itga1|0.811323853398;Stx3|0.646367146367;Dmxl2|0.804768461993
cytoplasmic part	GO:0044444	0.0174	31	10509	62	29087	Spata18|1.24371133819;Thumpd3|1.23649780025;Anxa3|1.23017535668;Fam213b|1.24602904714;Avl9|1.21284820461;Hp|1.50273029272;S100a16|1.64165780613;Atl2|1.22596475326;Slirp|1.20118287013;Tmem214|1.20474772095;Lamtor2|1.3125;Pacsin1|0.760998659459;Cryz|0.796814230153;Mrps27|0.826786382175;Oxct1|0.749545798871;Washc3|0.714736128578;Otof|0.819219054983;Itga1|0.811323853398;Mrps31|0.785312395147;Dhx36|0.…
presynaptic membrane	GO:0042734	0.0201	2	102	62	29087	Epn1|0.831218568836;Stx3|0.646367146367
Elongator holoenzyme complex	GO:0033588	0.0211	1	10	62	29087	ENSRNOG00000004787|0.799746742891
sperm flagellum	GO:0036126	0.0239	2	112	62	29087	Spata18|1.24371133819;Slirp|1.20118287013
motile cilium	GO:0031514	0.0268	2	119	62	29087	Spata18|1.24371133819;Slirp|1.20118287013
intracellular	GO:0005622	0.0268	49	19492	62	29087	Ppp1r8|1.22125581143;Spata18|1.24371133819;Rbm8a|1.25373622086;Thumpd3|1.23649780025;Upf1|1.2008973259;Anxa3|1.23017535668;Fam213b|1.24602904714;Avl9|1.21284820461;Hp|1.50273029272;S100a16|1.64165780613;Bclaf1|1.2450204205;Eml3|1.29189041096;Atl2|1.22596475326;Kng1|1.96085115682;Slirp|1.20118287013;Tmem214|1.20474772095;Lamtor2|1.3125;Tagln|1.2152460637;Itih4|1.20409724455;Dtnb|1.2259707741;Krt83…
primary lysosome	GO:0005766	0.0274	1	13	62	29087	Stx3|0.646367146367
azurophil granule	GO:0042582	0.0274	1	13	62	29087	Stx3|0.646367146367
ribbon synapse	GO:0097470	0.0294	1	14	62	29087	Stx3|0.646367146367
neuronal cell body	GO:0043025	0.0313	5	826	62	29087	Rbm8a|1.25373622086;Anxa3|1.23017535668;Kng1|1.96085115682;Itga1|0.811323853398;Kcnip4|0.826281404235
organelle envelope	GO:0031967	0.0313	7	1424	62	29087	Spata18|1.24371133819;Nup188|0.742900023089;Sun2|0.820515663109;Prodh1|0.781377219147;Cox15|0.746310219994;Bak1|0.449815257444;LOC100359600|0.820766733267
envelope	GO:0031975	0.0316	7	1427	62	29087	Spata18|1.24371133819;Nup188|0.742900023089;Sun2|0.820515663109;Prodh1|0.781377219147;Cox15|0.746310219994;Bak1|0.449815257444;LOC100359600|0.820766733267
intracellular organelle part	GO:0044446	0.035	28	9700	62	29087	Ppp1r8|1.22125581143;Spata18|1.24371133819;Rbm8a|1.25373622086;Thumpd3|1.23649780025;Upf1|1.2008973259;Anxa3|1.23017535668;S100a16|1.64165780613;Atl2|1.22596475326;Tmem214|1.20474772095;Lamtor2|1.3125;Krt83|0.814432419908;Pacsin1|0.760998659459;Sox17|0.822054629223;Mrps27|0.826786382175;ENSRNOG00000004787|0.799746742891;Oxct1|0.749545798871;Nup188|0.742900023089;Ccdc86|0.802073213046;Sun2|0.82051…
nuclear speck	GO:0016607	0.0353	3	337	62	29087	Ppp1r8|1.22125581143;Rbm8a|1.25373622086;Dock1|0.77750965251
microtubule organizing center attachment site	GO:0034992	0.0356	1	17	62	29087	Sun2|0.820515663109
LINC complex	GO:0034993	0.0356	1	17	62	29087	Sun2|0.820515663109
chylomicron	GO:0042627	0.0356	1	17	62	29087	Lpl|1.22282275032
protein phosphatase type 1 complex	GO:0000164	0.0356	1	17	62	29087	Shoc2|0.832776559514
mitochondrial matrix	GO:0005759	0.0358	3	339	62	29087	Mrps27|0.826786382175;Oxct1|0.749545798871;Mrps31|0.785312395147
zymogen granule membrane	GO:0042589	0.0377	1	18	62	29087	Stx3|0.646367146367
intrinsic component of nuclear inner membrane	GO:0031229	0.0397	1	19	62	29087	Sun2|0.820515663109
integral component of nuclear inner membrane	GO:0005639	0.0397	1	19	62	29087	Sun2|0.820515663109
somatodendritic compartment	GO:0036477	0.0411	6	1192	62	29087	Rbm8a|1.25373622086;Anxa3|1.23017535668;Kng1|1.96085115682;Itga1|0.811323853398;Stx3|0.646367146367;Kcnip4|0.826281404235
nuclear membrane part	GO:0044453	0.0418	1	20	62	29087	Sun2|0.820515663109
WASH complex	GO:0071203	0.0418	1	20	62	29087	Washc3|0.714736128578
cytosol	GO:0005829	0.0422	14	4036	62	29087	Thumpd3|1.23649780025;Anxa3|1.23017535668;Fam213b|1.24602904714;S100a16|1.64165780613;Tmem214|1.20474772095;Pacsin1|0.760998659459;Cryz|0.796814230153;Dhx36|0.795957587361;Shoc2|0.832776559514;Epn1|0.831218568836;Dock1|0.77750965251;Bak1|0.449815257444;LOC100359600|0.820766733267;Kcnip4|0.826281404235
acrosomal vesicle	GO:0001669	0.0428	2	154	62	29087	Slirp|1.20118287013;Itga1|0.811323853398
very-low-density lipoprotein particle	GO:0034361	0.0438	1	21	62	29087	Lpl|1.22282275032
triglyceride-rich plasma lipoprotein particle	GO:0034385	0.0438	1	21	62	29087	Lpl|1.22282275032
cell body	GO:0044297	0.0458	5	918	62	29087	Rbm8a|1.25373622086;Anxa3|1.23017535668;Kng1|1.96085115682;Itga1|0.811323853398;Kcnip4|0.826281404235
transport vesicle	GO:0030133	0.0478	3	381	62	29087	Otof|0.819219054983;Stx3|0.646367146367;Dmxl2|0.804768461993
axon part	GO:0033267	0.0491	3	385	62	29087	Pacsin1|0.760998659459;Epn1|0.831218568836;Stx3|0.646367146367
organelle part	GO:0044422	0.0519	28	10017	62	29087	Ppp1r8|1.22125581143;Spata18|1.24371133819;Rbm8a|1.25373622086;Thumpd3|1.23649780025;Upf1|1.2008973259;Anxa3|1.23017535668;S100a16|1.64165780613;Atl2|1.22596475326;Tmem214|1.20474772095;Lamtor2|1.3125;Krt83|0.814432419908;Pacsin1|0.760998659459;Sox17|0.822054629223;Mrps27|0.826786382175;ENSRNOG00000004787|0.799746742891;Oxct1|0.749545798871;Nup188|0.742900023089;Ccdc86|0.802073213046;Sun2|0.82051…
phagocytic vesicle membrane	GO:0030670	0.052	1	25	62	29087	Anxa3|1.23017535668
nuclear part	GO:0044428	0.0525	15	4553	62	29087	Ppp1r8|1.22125581143;Rbm8a|1.25373622086;Thumpd3|1.23649780025;Upf1|1.2008973259;S100a16|1.64165780613;Sox17|0.822054629223;ENSRNOG00000004787|0.799746742891;Oxct1|0.749545798871;Nup188|0.742900023089;Ccdc86|0.802073213046;Sun2|0.820515663109;Mrps31|0.785312395147;Shoc2|0.832776559514;Dock1|0.77750965251;LOC100359600|0.820766733267
synapse	GO:0045202	0.0569	6	1293	62	29087	Dtnb|1.2259707741;Pacsin1|0.760998659459;Otof|0.819219054983;Epn1|0.831218568836;Stx3|0.646367146367;Dmxl2|0.804768461993
organelle membrane	GO:0031090	0.0579	11	3067	62	29087	Spata18|1.24371133819;Anxa3|1.23017535668;Tmem214|1.20474772095;Lamtor2|1.3125;Pacsin1|0.760998659459;Sun2|0.820515663109;Otof|0.819219054983;Prodh1|0.781377219147;Cox15|0.746310219994;Bak1|0.449815257444;Stx3|0.646367146367
perikaryon	GO:0043204	0.0593	2	185	62	29087	Kng1|1.96085115682;Itga1|0.811323853398
integral component of mitochondrial outer membrane	GO:0031307	0.06	1	29	62	29087	Bak1|0.449815257444
mitochondrial outer membrane	GO:0005741	0.0616	2	189	62	29087	Spata18|1.24371133819;Bak1|0.449815257444
zymogen granule	GO:0042588	0.062	1	30	62	29087	Stx3|0.646367146367
intrinsic component of mitochondrial outer membrane	GO:0031306	0.062	1	30	62	29087	Bak1|0.449815257444
mitochondrion	GO:0005739	0.0628	9	2369	62	29087	Spata18|1.24371133819;Slirp|1.20118287013;Mrps27|0.826786382175;Oxct1|0.749545798871;Mrps31|0.785312395147;Prodh1|0.781377219147;Cox15|0.746310219994;Bak1|0.449815257444;Thg1l|0.827370656371
macromolecular complex	GO:0032991	0.0647	23	8016	62	29087	Rbm8a|1.25373622086;Upf1|1.2008973259;Slirp|1.20118287013;Tmem214|1.20474772095;Lamtor2|1.3125;Lpl|1.22282275032;Krt83|0.814432419908;Sox17|0.822054629223;Mrps27|0.826786382175;ENSRNOG00000004787|0.799746742891;Nup188|0.742900023089;Washc3|0.714736128578;Sun2|0.820515663109;Itga1|0.811323853398;Mrps31|0.785312395147;Cox15|0.746310219994;Shoc2|0.832776559514;Bak1|0.449815257444;LOC100359600|0.8207…
neuron projection	GO:0043005	0.0648	7	1675	62	29087	Rbm8a|1.25373622086;Anxa3|1.23017535668;Pacsin1|0.760998659459;Itga1|0.811323853398;Epn1|0.831218568836;Stx3|0.646367146367;Kcnip4|0.826281404235
cell projection	GO:0042995	0.0696	8	2056	62	29087	Spata18|1.24371133819;Anxa3|1.23017535668;Slirp|1.20118287013;Pacsin1|0.760998659459;Itga1|0.811323853398;Epn1|0.831218568836;Stx3|0.646367146367;Kcnip4|0.826281404235
nuclear lumen	GO:0031981	0.0723	13	3963	62	29087	Ppp1r8|1.22125581143;Rbm8a|1.25373622086;Thumpd3|1.23649780025;Upf1|1.2008973259;S100a16|1.64165780613;ENSRNOG00000004787|0.799746742891;Oxct1|0.749545798871;Ccdc86|0.802073213046;Sun2|0.820515663109;Mrps31|0.785312395147;Shoc2|0.832776559514;Dock1|0.77750965251;LOC100359600|0.820766733267
whole membrane	GO:0098805	0.0725	9	2438	62	29087	Spata18|1.24371133819;Anxa3|1.23017535668;Lamtor2|1.3125;Pacsin1|0.760998659459;Otof|0.819219054983;Itga1|0.811323853398;Epn1|0.831218568836;Bak1|0.449815257444;Stx3|0.646367146367
axon	GO:0030424	0.0736	4	742	62	29087	Anxa3|1.23017535668;Pacsin1|0.760998659459;Epn1|0.831218568836;Stx3|0.646367146367
protein complex	GO:0043234	0.0769	19	6454	62	29087	Rbm8a|1.25373622086;Upf1|1.2008973259;Tmem214|1.20474772095;Lamtor2|1.3125;Krt83|0.814432419908;Sox17|0.822054629223;ENSRNOG00000004787|0.799746742891;Nup188|0.742900023089;Washc3|0.714736128578;Sun2|0.820515663109;Itga1|0.811323853398;Cox15|0.746310219994;Shoc2|0.832776559514;Bak1|0.449815257444;LOC100359600|0.820766733267;Stx3|0.646367146367;Dmxl2|0.804768461993;Rbp4|0.830856829699;Kcnip4|0.826…
organelle outer membrane	GO:0031968	0.0771	2	215	62	29087	Spata18|1.24371133819;Bak1|0.449815257444
lipoprotein particle	GO:1990777	0.0779	1	38	62	29087	Lpl|1.22282275032
plasma lipoprotein particle	GO:0034358	0.0779	1	38	62	29087	Lpl|1.22282275032
spliceosomal complex	GO:0005681	0.0789	2	218	62	29087	Rbm8a|1.25373622086;Upf1|1.2008973259
synapse part	GO:0044456	0.079	5	1076	62	29087	Pacsin1|0.760998659459;Otof|0.819219054983;Epn1|0.831218568836;Stx3|0.646367146367;Dmxl2|0.804768461993
outer membrane	GO:0019867	0.0795	2	219	62	29087	Spata18|1.24371133819;Bak1|0.449815257444
intracellular organelle lumen	GO:0070013	0.0814	14	4438	62	29087	Ppp1r8|1.22125581143;Rbm8a|1.25373622086;Thumpd3|1.23649780025;Upf1|1.2008973259;S100a16|1.64165780613;Mrps27|0.826786382175;ENSRNOG00000004787|0.799746742891;Oxct1|0.749545798871;Ccdc86|0.802073213046;Sun2|0.820515663109;Mrps31|0.785312395147;Shoc2|0.832776559514;Dock1|0.77750965251;LOC100359600|0.820766733267
organelle lumen	GO:0043233	0.0831	14	4452	62	29087	Ppp1r8|1.22125581143;Rbm8a|1.25373622086;Thumpd3|1.23649780025;Upf1|1.2008973259;S100a16|1.64165780613;Mrps27|0.826786382175;ENSRNOG00000004787|0.799746742891;Oxct1|0.749545798871;Ccdc86|0.802073213046;Sun2|0.820515663109;Mrps31|0.785312395147;Shoc2|0.832776559514;Dock1|0.77750965251;LOC100359600|0.820766733267
protein-lipid complex	GO:0032994	0.0838	1	41	62	29087	Lpl|1.22282275032
membrane-enclosed lumen	GO:0031974	0.0839	14	4459	62	29087	Ppp1r8|1.22125581143;Rbm8a|1.25373622086;Thumpd3|1.23649780025;Upf1|1.2008973259;S100a16|1.64165780613;Mrps27|0.826786382175;ENSRNOG00000004787|0.799746742891;Oxct1|0.749545798871;Ccdc86|0.802073213046;Sun2|0.820515663109;Mrps31|0.785312395147;Shoc2|0.832776559514;Dock1|0.77750965251;LOC100359600|0.820766733267
small ribosomal subunit	GO:0015935	0.0852	2	228	62	29087	Mrps27|0.826786382175;Mrps31|0.785312395147
nuclear envelope	GO:0005635	0.0952	3	510	62	29087	Nup188|0.742900023089;Sun2|0.820515663109;LOC100359600|0.820766733267
dendrite	GO:0030425	0.0952	4	813	62	29087	Rbm8a|1.25373622086;Anxa3|1.23017535668;Stx3|0.646367146367;Kcnip4|0.826281404235
endocytic vesicle membrane	GO:0030666	0.0955	1	47	62	29087	Anxa3|1.23017535668
membrane region	GO:0098589	0.11	6	1543	62	29087	Lamtor2|1.3125;Pacsin1|0.760998659459;Otof|0.819219054983;Itga1|0.811323853398;Epn1|0.831218568836;Stx3|0.646367146367
integrin complex	GO:0008305	0.117	1	58	62	29087	Itga1|0.811323853398
mitochondrial membrane	GO:0031966	0.117	4	877	62	29087	Spata18|1.24371133819;Prodh1|0.781377219147;Cox15|0.746310219994;Bak1|0.449815257444
nuclear inner membrane	GO:0005637	0.118	1	59	62	29087	Sun2|0.820515663109
protein complex involved in cell adhesion	GO:0098636	0.122	1	61	62	29087	Itga1|0.811323853398
cell	GO:0005623	0.127	55	23985	62	29087	Ppp1r8|1.22125581143;Spata18|1.24371133819;Rbm8a|1.25373622086;Thumpd3|1.23649780025;Upf1|1.2008973259;P08932|2.08861308935;Anxa3|1.23017535668;Fam213b|1.24602904714;Avl9|1.21284820461;Adgre1|1.86366720118;Hp|1.50273029272;Anxa4|1.23335488583;S100a16|1.64165780613;Hpx|1.29792954786;Bclaf1|1.2450204205;Ube2q1|1.34076699542;Eml3|1.29189041096;Atl2|1.22596475326;Kng1|1.96085115682;Slirp|1.2011828701…
integral component of organelle membrane	GO:0031301	0.133	2	298	62	29087	Sun2|0.820515663109;Bak1|0.449815257444
cytoplasmic microtubule	GO:0005881	0.133	1	67	62	29087	Tmem214|1.20474772095
SNARE complex	GO:0031201	0.133	1	67	62	29087	Stx3|0.646367146367
protein serine/threonine phosphatase complex	GO:0008287	0.135	1	68	62	29087	Shoc2|0.832776559514
phosphatase complex	GO:1903293	0.137	1	69	62	29087	Shoc2|0.832776559514
mitochondrial envelope	GO:0005740	0.138	4	935	62	29087	Spata18|1.24371133819;Prodh1|0.781377219147;Cox15|0.746310219994;Bak1|0.449815257444
intrinsic component of organelle membrane	GO:0031300	0.139	2	307	62	29087	Sun2|0.820515663109;Bak1|0.449815257444
transcription elongation factor complex	GO:0008023	0.143	1	72	62	29087	ENSRNOG00000004787|0.799746742891
side of membrane	GO:0098552	0.144	3	615	62	29087	Adgre1|1.86366720118;Itga1|0.811323853398;Epn1|0.831218568836
bounding membrane of organelle	GO:0098588	0.151	7	2073	62	29087	Spata18|1.24371133819;Anxa3|1.23017535668;Tmem214|1.20474772095;Lamtor2|1.3125;Otof|0.819219054983;Bak1|0.449815257444;Stx3|0.646367146367
pore complex	GO:0046930	0.155	1	79	62	29087	Bak1|0.449815257444
clathrin-coated pit	GO:0005905	0.157	1	80	62	29087	Epn1|0.831218568836
ruffle membrane	GO:0032587	0.157	1	80	62	29087	Pacsin1|0.760998659459
phagocytic vesicle	GO:0045335	0.166	1	85	62	29087	Anxa3|1.23017535668
integral component of mitochondrial membrane	GO:0032592	0.166	1	85	62	29087	Bak1|0.449815257444
intrinsic component of mitochondrial membrane	GO:0098573	0.168	1	86	62	29087	Bak1|0.449815257444
nucleolus	GO:0005730	0.169	4	1012	62	29087	Thumpd3|1.23649780025;S100a16|1.64165780613;Ccdc86|0.802073213046;Mrps31|0.785312395147
late endosome membrane	GO:0031902	0.17	1	87	62	29087	Lamtor2|1.3125
pigment granule	GO:0048770	0.18	1	93	62	29087	Stx3|0.646367146367
melanosome	GO:0042470	0.18	1	93	62	29087	Stx3|0.646367146367
exocytic vesicle membrane	GO:0099501	0.18	1	93	62	29087	Otof|0.819219054983
external side of plasma membrane	GO:0009897	0.182	2	364	62	29087	Adgre1|1.86366720118;Itga1|0.811323853398
endoplasmic reticulum	GO:0005783	0.182	6	1794	62	29087	Fam213b|1.24602904714;Hp|1.50273029272;Atl2|1.22596475326;Tmem214|1.20474772095;Otof|0.819219054983;Bak1|0.449815257444
nuclear body	GO:0016604	0.184	3	693	62	29087	Ppp1r8|1.22125581143;Rbm8a|1.25373622086;Dock1|0.77750965251
condensed nuclear chromosome	GO:0000794	0.187	1	97	62	29087	Sun2|0.820515663109
synaptic vesicle membrane	GO:0030672	0.187	1	97	62	29087	Otof|0.819219054983
organelle inner membrane	GO:0019866	0.188	3	701	62	29087	Sun2|0.820515663109;Prodh1|0.781377219147;Cox15|0.746310219994
nucleoplasm	GO:0005654	0.189	9	3013	62	29087	Ppp1r8|1.22125581143;Rbm8a|1.25373622086;Upf1|1.2008973259;ENSRNOG00000004787|0.799746742891;Oxct1|0.749545798871;Ccdc86|0.802073213046;Shoc2|0.832776559514;Dock1|0.77750965251;LOC100359600|0.820766733267
nuclear chromosome, telomeric region	GO:0000784	0.201	1	105	62	29087	Sun2|0.820515663109
secretory granule membrane	GO:0030667	0.201	1	105	62	29087	Stx3|0.646367146367
catalytic step 2 spliceosome	GO:0071013	0.204	1	107	62	29087	Rbm8a|1.25373622086
synaptic membrane	GO:0097060	0.206	2	395	62	29087	Epn1|0.831218568836;Stx3|0.646367146367
cytochrome complex	GO:0070069	0.206	1	108	62	29087	Cox15|0.746310219994
host	GO:0018995	0.208	1	109	62	29087	Nup188|0.742900023089
host cell	GO:0043657	0.208	1	109	62	29087	Nup188|0.742900023089
membrane microdomain	GO:0098857	0.21	2	400	62	29087	Lamtor2|1.3125;Itga1|0.811323853398
other organism cell	GO:0044216	0.216	1	114	62	29087	Nup188|0.742900023089
histone acetyltransferase complex	GO:0000123	0.216	1	114	62	29087	ENSRNOG00000004787|0.799746742891
other organism	GO:0044215	0.216	1	114	62	29087	Nup188|0.742900023089
other organism part	GO:0044217	0.216	1	114	62	29087	Nup188|0.742900023089
anchored component of membrane	GO:0031225	0.223	1	118	62	29087	Lpl|1.22282275032
cell leading edge	GO:0031252	0.229	2	424	62	29087	Pacsin1|0.760998659459;Stx3|0.646367146367
intracellular ribonucleoprotein complex	GO:0030529	0.23	5	1539	62	29087	Rbm8a|1.25373622086;Upf1|1.2008973259;Slirp|1.20118287013;Mrps27|0.826786382175;Mrps31|0.785312395147
voltage-gated potassium channel complex	GO:0008076	0.241	1	129	62	29087	Kcnip4|0.826281404235
nucleoplasm part	GO:0044451	0.242	4	1177	62	29087	Ppp1r8|1.22125581143;Rbm8a|1.25373622086;ENSRNOG00000004787|0.799746742891;Dock1|0.77750965251
membrane raft	GO:0045121	0.242	2	441	62	29087	Lamtor2|1.3125;Itga1|0.811323853398
acetyltransferase complex	GO:1902493	0.248	1	133	62	29087	ENSRNOG00000004787|0.799746742891
protein acetyltransferase complex	GO:0031248	0.248	1	133	62	29087	ENSRNOG00000004787|0.799746742891
chromosome, telomeric region	GO:0000781	0.251	1	135	62	29087	Sun2|0.820515663109
potassium channel complex	GO:0034705	0.252	1	136	62	29087	Kcnip4|0.826281404235
keratin filament	GO:0045095	0.262	1	142	62	29087	Krt83|0.814432419908
endoplasmic reticulum subcompartment	GO:0098827	0.272	3	850	62	29087	Atl2|1.22596475326;Tmem214|1.20474772095;Otof|0.819219054983
endosome	GO:0005768	0.272	3	851	62	29087	Avl9|1.21284820461;Lamtor2|1.3125;Pacsin1|0.760998659459
plasma membrane region	GO:0098590	0.279	4	1255	62	29087	Pacsin1|0.760998659459;Otof|0.819219054983;Epn1|0.831218568836;Stx3|0.646367146367
extrinsic component of cytoplasmic side of plasma membrane	GO:0031234	0.285	1	157	62	29087	Epn1|0.831218568836
leading edge membrane	GO:0031256	0.291	1	161	62	29087	Pacsin1|0.760998659459
transport vesicle membrane	GO:0030658	0.3	1	167	62	29087	Otof|0.819219054983
recycling endosome	GO:0055037	0.305	1	170	62	29087	Avl9|1.21284820461
apical part of cell	GO:0045177	0.305	2	521	62	29087	Otof|0.819219054983;Stx3|0.646367146367
ribonucleoprotein complex	GO:1990904	0.308	4	1315	62	29087	Rbm8a|1.25373622086;Slirp|1.20118287013;Mrps27|0.826786382175;Mrps31|0.785312395147
ruffle	GO:0001726	0.308	1	172	62	29087	Pacsin1|0.760998659459
endoplasmic reticulum membrane	GO:0005789	0.308	3	913	62	29087	Atl2|1.22596475326;Tmem214|1.20474772095;Otof|0.819219054983
nuclear transcription factor complex	GO:0044798	0.314	1	176	62	29087	Sox17|0.822054629223
endocytic vesicle	GO:0030139	0.314	1	176	62	29087	Anxa3|1.23017535668
cell projection part	GO:0044463	0.32	3	932	62	29087	Pacsin1|0.760998659459;Epn1|0.831218568836;Stx3|0.646367146367
nuclear outer membrane-endoplasmic reticulum membrane network	GO:0042175	0.324	3	939	62	29087	Atl2|1.22596475326;Tmem214|1.20474772095;Otof|0.819219054983
lysosome	GO:0005764	0.328	2	550	62	29087	Lamtor2|1.3125;Stx3|0.646367146367
lytic vacuole	GO:0000323	0.329	2	551	62	29087	Lamtor2|1.3125;Stx3|0.646367146367
condensed chromosome	GO:0000793	0.338	1	193	62	29087	Sun2|0.820515663109
myelin sheath	GO:0043209	0.348	1	200	62	29087	Fam213b|1.24602904714
lamellipodium	GO:0030027	0.353	1	203	62	29087	Stx3|0.646367146367
extrinsic component of plasma membrane	GO:0019897	0.354	1	204	62	29087	Epn1|0.831218568836
ribosomal subunit	GO:0044391	0.361	2	592	62	29087	Mrps27|0.826786382175;Mrps31|0.785312395147
cell junction	GO:0030054	0.362	4	1427	62	29087	Pacsin1|0.760998659459;Otof|0.819219054983;Itga1|0.811323853398;Stx3|0.646367146367
endoplasmic reticulum part	GO:0044432	0.375	3	1026	62	29087	Atl2|1.22596475326;Tmem214|1.20474772095;Otof|0.819219054983
late endosome	GO:0005770	0.377	1	221	62	29087	Lamtor2|1.3125
membrane protein complex	GO:0098796	0.38	5	1898	62	29087	Lamtor2|1.3125;Itga1|0.811323853398;Bak1|0.449815257444;Stx3|0.646367146367;Kcnip4|0.826281404235
plasma membrane receptor complex	GO:0098802	0.381	1	224	62	29087	Itga1|0.811323853398
cell surface	GO:0009986	0.382	3	1038	62	29087	Adgre1|1.86366720118;Lpl|1.22282275032;Itga1|0.811323853398
cilium	GO:0005929	0.387	2	626	62	29087	Spata18|1.24371133819;Slirp|1.20118287013
growth cone	GO:0030426	0.388	1	229	62	29087	Stx3|0.646367146367
cytoplasmic side of plasma membrane	GO:0009898	0.393	1	233	62	29087	Epn1|0.831218568836
site of polarized growth	GO:0030427	0.396	1	235	62	29087	Stx3|0.646367146367
mitochondrial inner membrane	GO:0005743	0.4	2	643	62	29087	Prodh1|0.781377219147;Cox15|0.746310219994
lytic vacuole membrane	GO:0098852	0.406	1	243	62	29087	Lamtor2|1.3125
postsynapse	GO:0098794	0.412	2	659	62	29087	Epn1|0.831218568836;Stx3|0.646367146367
lysosomal membrane	GO:0005765	0.414	1	249	62	29087	Lamtor2|1.3125
cytoplasmic side of membrane	GO:0098562	0.417	1	252	62	29087	Epn1|0.831218568836
vacuole	GO:0005773	0.422	2	673	62	29087	Lamtor2|1.3125;Stx3|0.646367146367
nucleus	GO:0005634	0.438	19	8448	62	29087	Ppp1r8|1.22125581143;Rbm8a|1.25373622086;Thumpd3|1.23649780025;Upf1|1.2008973259;S100a16|1.64165780613;Bclaf1|1.2450204205;Sox17|0.822054629223;ENSRNOG00000004787|0.799746742891;Oxct1|0.749545798871;Nup188|0.742900023089;Ccdc86|0.802073213046;Sun2|0.820515663109;Mrps31|0.785312395147;Dhx36|0.795957587361;Cox15|0.746310219994;Shoc2|0.832776559514;Epn1|0.831218568836;Dock1|0.77750965251;LOC10035960…
intermediate filament	GO:0005882	0.441	1	271	62	29087	Krt83|0.814432419908
basolateral plasma membrane	GO:0016323	0.454	1	282	62	29087	Otof|0.819219054983
mitochondrial membrane part	GO:0044455	0.469	1	295	62	29087	Bak1|0.449815257444
endosome membrane	GO:0010008	0.475	1	300	62	29087	Lamtor2|1.3125
postsynaptic membrane	GO:0045211	0.476	1	301	62	29087	Epn1|0.831218568836
polymeric cytoskeletal fiber	GO:0099513	0.479	2	752	62	29087	Tmem214|1.20474772095;Krt83|0.814432419908
perinuclear region of cytoplasm	GO:0048471	0.496	2	777	62	29087	Slirp|1.20118287013;Pacsin1|0.760998659459
endosomal part	GO:0044440	0.498	1	321	62	29087	Lamtor2|1.3125
vacuolar membrane	GO:0005774	0.498	1	321	62	29087	Lamtor2|1.3125
nuclear membrane	GO:0031965	0.499	1	322	62	29087	Sun2|0.820515663109
intermediate filament cytoskeleton	GO:0045111	0.504	1	327	62	29087	Krt83|0.814432419908
cell projection membrane	GO:0031253	0.51	1	332	62	29087	Pacsin1|0.760998659459
vacuolar part	GO:0044437	0.514	1	336	62	29087	Lamtor2|1.3125
chromosomal region	GO:0098687	0.514	1	336	62	29087	Sun2|0.820515663109
ribosome	GO:0005840	0.521	2	814	62	29087	Mrps27|0.826786382175;Mrps31|0.785312395147
intracellular non-membrane-bounded organelle	GO:0043232	0.547	12	5614	62	29087	Thumpd3|1.23649780025;Upf1|1.2008973259;S100a16|1.64165780613;Eml3|1.29189041096;Tmem214|1.20474772095;Krt83|0.814432419908;Ppl|0.762465703663;Mrps27|0.826786382175;Ccdc86|0.802073213046;Washc3|0.714736128578;Sun2|0.820515663109;Mrps31|0.785312395147
non-membrane-bounded organelle	GO:0043228	0.547	12	5614	62	29087	Thumpd3|1.23649780025;Upf1|1.2008973259;S100a16|1.64165780613;Eml3|1.29189041096;Tmem214|1.20474772095;Krt83|0.814432419908;Ppl|0.762465703663;Mrps27|0.826786382175;Ccdc86|0.802073213046;Washc3|0.714736128578;Sun2|0.820515663109;Mrps31|0.785312395147
cell part	GO:0044464	0.561	51	23860	62	29087	Ppp1r8|1.22125581143;Spata18|1.24371133819;Rbm8a|1.25373622086;Thumpd3|1.23649780025;Upf1|1.2008973259;Anxa3|1.23017535668;Fam213b|1.24602904714;Avl9|1.21284820461;Adgre1|1.86366720118;Hp|1.50273029272;S100a16|1.64165780613;Bclaf1|1.2450204205;Eml3|1.29189041096;Atl2|1.22596475326;Kng1|1.96085115682;Slirp|1.20118287013;Tmem214|1.20474772095;Lamtor2|1.3125;Tagln|1.2152460637;Itih4|1.20409724455;Lp…
plasma membrane protein complex	GO:0098797	0.565	2	882	62	29087	Itga1|0.811323853398;Kcnip4|0.826281404235
extrinsic component of membrane	GO:0019898	0.57	1	393	62	29087	Epn1|0.831218568836
cation channel complex	GO:0034703	0.571	1	394	62	29087	Kcnip4|0.826281404235
focal adhesion	GO:0005925	0.578	1	402	62	29087	Itga1|0.811323853398
receptor complex	GO:0043235	0.582	1	406	62	29087	Itga1|0.811323853398
cell-substrate adherens junction	GO:0005924	0.584	1	408	62	29087	Itga1|0.811323853398
transcription factor complex	GO:0005667	0.585	1	409	62	29087	Sox17|0.822054629223
apical plasma membrane	GO:0016324	0.586	1	410	62	29087	Stx3|0.646367146367
organelle subcompartment	GO:0031984	0.587	3	1417	62	29087	Atl2|1.22596475326;Tmem214|1.20474772095;Otof|0.819219054983
cell-substrate junction	GO:0030055	0.595	1	420	62	29087	Itga1|0.811323853398
chromosomal part	GO:0044427	0.62	2	975	62	29087	Upf1|1.2008973259;Sun2|0.820515663109
supramolecular fiber	GO:0099512	0.624	2	983	62	29087	Tmem214|1.20474772095;Krt83|0.814432419908
microtubule	GO:0005874	0.627	1	458	62	29087	Tmem214|1.20474772095
Golgi apparatus	GO:0005794	0.654	3	1561	62	29087	Hp|1.50273029272;Tmem214|1.20474772095;Cryz|0.796814230153
ion channel complex	GO:0034702	0.66	1	501	62	29087	Kcnip4|0.826281404235
cytoskeleton	GO:0005856	0.67	5	2627	62	29087	Eml3|1.29189041096;Tmem214|1.20474772095;Krt83|0.814432419908;Ppl|0.762465703663;Washc3|0.714736128578
chromosome	GO:0005694	0.683	2	1094	62	29087	Upf1|1.2008973259;Sun2|0.820515663109
adherens junction	GO:0005912	0.695	1	551	62	29087	Itga1|0.811323853398
nuclear chromosome part	GO:0044454	0.699	1	558	62	29087	Sun2|0.820515663109
cell-cell junction	GO:0005911	0.701	1	561	62	29087	Stx3|0.646367146367
anchoring junction	GO:0070161	0.702	1	562	62	29087	Itga1|0.811323853398
extracellular matrix	GO:0031012	0.703	1	564	62	29087	Lpl|1.22282275032
chromatin	GO:0000785	0.714	1	580	62	29087	Upf1|1.2008973259
nuclear chromosome	GO:0000228	0.722	1	593	62	29087	Sun2|0.820515663109
transmembrane transporter complex	GO:1902495	0.727	1	602	62	29087	Kcnip4|0.826281404235
transporter complex	GO:1990351	0.73	1	608	62	29087	Kcnip4|0.826281404235
actin cytoskeleton	GO:0015629	0.733	1	613	62	29087	Washc3|0.714736128578
plasma membrane part	GO:0044459	0.739	7	3887	62	29087	Adgre1|1.86366720118;Pacsin1|0.760998659459;Otof|0.819219054983;Itga1|0.811323853398;Epn1|0.831218568836;Stx3|0.646367146367;Kcnip4|0.826281404235
microtubule cytoskeleton	GO:0015630	0.806	2	1400	62	29087	Eml3|1.29189041096;Tmem214|1.20474772095
catalytic complex	GO:1902494	0.864	2	1606	62	29087	ENSRNOG00000004787|0.799746742891;Shoc2|0.832776559514
transferase complex	GO:1990234	0.89	1	1016	62	29087	ENSRNOG00000004787|0.799746742891
plasma membrane	GO:0005886	0.905	12	7482	62	29087	Anxa3|1.23017535668;Adgre1|1.86366720118;S100a16|1.64165780613;Itih4|1.20409724455;Lpl|1.22282275032;Pacsin1|0.760998659459;Otof|0.819219054983;Itga1|0.811323853398;Shoc2|0.832776559514;Epn1|0.831218568836;Stx3|0.646367146367;Kcnip4|0.826281404235
cell periphery	GO:0071944	0.921	12	7645	62	29087	Anxa3|1.23017535668;Adgre1|1.86366720118;S100a16|1.64165780613;Itih4|1.20409724455;Lpl|1.22282275032;Pacsin1|0.760998659459;Otof|0.819219054983;Itga1|0.811323853398;Shoc2|0.832776559514;Epn1|0.831218568836;Stx3|0.646367146367;Kcnip4|0.826281404235
cytoskeletal part	GO:0044430	0.936	2	2022	62	29087	Tmem214|1.20474772095;Krt83|0.814432419908
integral component of plasma membrane	GO:0005887	0.938	2	2044	62	29087	Itga1|0.811323853398;Kcnip4|0.826281404235
intrinsic component of plasma membrane	GO:0031226	0.948	2	2133	62	29087	Itga1|0.811323853398;Kcnip4|0.826281404235
membrane	GO:0016020	0.999	21	15084	62	29087	Spata18|1.24371133819;Anxa3|1.23017535668;Adgre1|1.86366720118;S100a16|1.64165780613;Atl2|1.22596475326;Tmem214|1.20474772095;Lamtor2|1.3125;Itih4|1.20409724455;Lpl|1.22282275032;Pacsin1|0.760998659459;Nup188|0.742900023089;Sun2|0.820515663109;Otof|0.819219054983;Itga1|0.811323853398;Prodh1|0.781377219147;Cox15|0.746310219994;Shoc2|0.832776559514;Epn1|0.831218568836;Bak1|0.449815257444;Stx3|0.646…
membrane part	GO:0044425	1.00e+00	14	12344	62	29087	Adgre1|1.86366720118;Atl2|1.22596475326;Tmem214|1.20474772095;Lamtor2|1.3125;Lpl|1.22282275032;Pacsin1|0.760998659459;Sun2|0.820515663109;Otof|0.819219054983;Itga1|0.811323853398;Cox15|0.746310219994;Epn1|0.831218568836;Bak1|0.449815257444;Stx3|0.646367146367;Kcnip4|0.826281404235
intrinsic component of membrane	GO:0031224	1.00e+00	11	10712	62	29087	Adgre1|1.86366720118;Atl2|1.22596475326;Tmem214|1.20474772095;Lpl|1.22282275032;Sun2|0.820515663109;Otof|0.819219054983;Itga1|0.811323853398;Cox15|0.746310219994;Bak1|0.449815257444;Stx3|0.646367146367;Kcnip4|0.826281404235
integral component of membrane	GO:0016021	1.00e+00	10	10586	62	29087	Adgre1|1.86366720118;Atl2|1.22596475326;Tmem214|1.20474772095;Sun2|0.820515663109;Otof|0.819219054983;Itga1|0.811323853398;Cox15|0.746310219994;Bak1|0.449815257444;Stx3|0.646367146367;Kcnip4|0.826281404235

## Sheet: GO-MF_Dep-Sus
GO_Name	GO_ID	Pvalue	Count	Pop_Hit	List_Total	Background_Genes	Genes
enzyme inhibitor activity	GO:0004857	0.000195	7	532	64	28325	Ppp1r8|1.22125581143;P08932|2.08861308935;Anxa3|1.23017535668;Serpina3n|1.22365576894;Kng1|1.96085115682;Itih4|1.20409724455;Mug1|0.771608110853
endopeptidase inhibitor activity	GO:0004866	0.000467	5	285	64	28325	P08932|2.08861308935;Serpina3n|1.22365576894;Kng1|1.96085115682;Itih4|1.20409724455;Mug1|0.771608110853
endopeptidase regulator activity	GO:0061135	0.00053	5	293	64	28325	P08932|2.08861308935;Serpina3n|1.22365576894;Kng1|1.96085115682;Itih4|1.20409724455;Mug1|0.771608110853
peptidase inhibitor activity	GO:0030414	0.000654	5	307	64	28325	P08932|2.08861308935;Serpina3n|1.22365576894;Kng1|1.96085115682;Itih4|1.20409724455;Mug1|0.771608110853
peptidase regulator activity	GO:0061134	0.00109	5	344	64	28325	P08932|2.08861308935;Serpina3n|1.22365576894;Kng1|1.96085115682;Itih4|1.20409724455;Mug1|0.771608110853
RNA binding	GO:0003723	0.00193	13	2338	64	28325	Ppp1r8|1.22125581143;Rbm8a|1.25373622086;Thumpd3|1.23649780025;Upf1|1.2008973259;S100a16|1.64165780613;Slirp|1.20118287013;Cryz|0.796814230153;Mrps27|0.826786382175;Ccdc86|0.802073213046;Ifih1|0.737414410209;Mrps31|0.785312395147;Dhx36|0.795957587361;Rnaset2|0.73840339825
poly(A) RNA binding	GO:0044822	0.00224	8	1035	64	28325	Rbm8a|1.25373622086;Upf1|1.2008973259;S100a16|1.64165780613;Slirp|1.20118287013;Cryz|0.796814230153;Ccdc86|0.802073213046;Mrps31|0.785312395147;Dhx36|0.795957587361
N-acylneuraminate-9-phosphatase activity	GO:0050124	0.00226	1	1	64	28325	Nanp|1.20263319515
tRNA guanylyltransferase activity	GO:0008193	0.00226	1	1	64	28325	Thg1l|0.827370656371
prostaglandin-F synthase activity	GO:0047017	0.00226	1	1	64	28325	Fam213b|1.24602904714
NADPH:quinone reductase activity	GO:0003960	0.00226	1	1	64	28325	Cryz|0.796814230153
molecular function regulator	GO:0098772	0.00251	11	1834	64	28325	Ppp1r8|1.22125581143;P08932|2.08861308935;Anxa3|1.23017535668;Serpina3n|1.22365576894;Kng1|1.96085115682;Lamtor2|1.3125;Itih4|1.20409724455;Shoc2|0.832776559514;Mug1|0.771608110853;Dock1|0.77750965251;Kcnip4|0.826281404235
enzyme regulator activity	GO:0030234	0.0029	9	1330	64	28325	Ppp1r8|1.22125581143;P08932|2.08861308935;Anxa3|1.23017535668;Serpina3n|1.22365576894;Kng1|1.96085115682;Itih4|1.20409724455;Shoc2|0.832776559514;Mug1|0.771608110853;Dock1|0.77750965251
triglyceride binding	GO:0017129	0.00451	1	2	64	28325	Lpl|1.22282275032
lipoprotein lipase activity	GO:0004465	0.00451	1	2	64	28325	Lpl|1.22282275032
3-oxoacid CoA-transferase activity	GO:0008260	0.00451	1	2	64	28325	Oxct1|0.749545798871
phosphotransferase activity, paired acceptors	GO:0016781	0.00451	1	2	64	28325	Sephs1|0.768811750176
selenide, water dikinase activity	GO:0004756	0.00451	1	2	64	28325	Sephs1|0.768811750176
mitochondrial ribosome binding	GO:0097177	0.00451	1	2	64	28325	Mrps27|0.826786382175
protein binding	GO:0005515	0.00466	32	9496	64	28325	Ppp1r8|1.22125581143;Rbm8a|1.25373622086;Anxa3|1.23017535668;Hp|1.50273029272;S100a16|1.64165780613;Eml3|1.29189041096;Atl2|1.22596475326;Kng1|1.96085115682;Lamtor2|1.3125;Tagln|1.2152460637;Lpl|1.22282275032;Sephs1|0.768811750176;Pacsin1|0.760998659459;Sox17|0.822054629223;Ppl|0.762465703663;ENSRNOG00000004787|0.799746742891;Oxct1|0.749545798871;Ifih1|0.737414410209;Sun2|0.820515663109;Otof|0.81…
lipid binding	GO:0008289	0.00489	7	929	64	28325	Anxa3|1.23017535668;Anxa4|1.23335488583;Lpl|1.22282275032;Pacsin1|0.760998659459;Epn1|0.831218568836;Stx3|0.646367146367;Rbp4|0.830856829699
RNA guanylyltransferase activity	GO:0008192	0.00676	1	3	64	28325	Thg1l|0.827370656371
CoA-transferase activity	GO:0008410	0.00676	1	3	64	28325	Oxct1|0.749545798871
guanylyltransferase activity	GO:0070568	0.00901	1	4	64	28325	Thg1l|0.827370656371
ribonuclease T2 activity	GO:0033897	0.00901	1	4	64	28325	Rnaset2|0.73840339825
retinol transporter activity	GO:0034632	0.00901	1	4	64	28325	Rbp4|0.830856829699
phospholipase A2 inhibitor activity	GO:0019834	0.00901	1	4	64	28325	Anxa3|1.23017535668
collagen binding involved in cell-matrix adhesion	GO:0098639	0.0112	1	5	64	28325	Itga1|0.811323853398
calcium-dependent phospholipid binding	GO:0005544	0.0132	2	77	64	28325	Anxa3|1.23017535668;Anxa4|1.23335488583
NADH binding	GO:0070404	0.0135	1	6	64	28325	Cryz|0.796814230153
ATP-dependent RNA helicase activity	GO:0004004	0.0145	2	81	64	28325	Upf1|1.2008973259;Dhx36|0.795957587361
RNA helicase activity	GO:0003724	0.0149	2	82	64	28325	Upf1|1.2008973259;Dhx36|0.795957587361
RNA-dependent ATPase activity	GO:0008186	0.0149	2	82	64	28325	Upf1|1.2008973259;Dhx36|0.795957587361
heme transporter activity	GO:0015232	0.0157	1	7	64	28325	Hpx|1.29792954786
protein binding involved in cell-matrix adhesion	GO:0098634	0.0157	1	7	64	28325	Itga1|0.811323853398
G-quadruplex DNA binding	GO:0051880	0.0157	1	7	64	28325	Dhx36|0.795957587361
protein serine/threonine phosphatase inhibitor activity	GO:0004865	0.0157	1	7	64	28325	Ppp1r8|1.22125581143
creatine kinase activity	GO:0004111	0.0157	1	7	64	28325	Ckm|0.764919127222
oxidoreductase activity, acting on the CH-CH group of donors	GO:0016627	0.0159	2	85	64	28325	Dus3l|1.41246137747;Cox15|0.746310219994
identical protein binding	GO:0042802	0.0163	9	1749	64	28325	Hp|1.50273029272;S100a16|1.64165780613;Atl2|1.22596475326;Sephs1|0.768811750176;Oxct1|0.749545798871;Ifih1|0.737414410209;Sun2|0.820515663109;Bak1|0.449815257444;Thg1l|0.827370656371
G-quadruplex RNA binding	GO:0002151	0.0179	1	8	64	28325	Dhx36|0.795957587361
proline dehydrogenase activity	GO:0004657	0.0179	1	8	64	28325	Prodh1|0.781377219147
hemoglobin binding	GO:0030492	0.0179	1	8	64	28325	Hp|1.50273029272
tRNA dihydrouridine synthase activity	GO:0017150	0.0179	1	8	64	28325	Dus3l|1.41246137747
protein phosphatase regulator activity	GO:0019888	0.0185	2	92	64	28325	Ppp1r8|1.22125581143;Shoc2|0.832776559514
phospholipase inhibitor activity	GO:0004859	0.0202	1	9	64	28325	Anxa3|1.23017535668
calcium ion binding	GO:0005509	0.0203	7	1226	64	28325	F9|1.26983486357;Anxa3|1.23017535668;Adgre1|1.86366720118;Anxa4|1.23335488583;S100a16|1.64165780613;Otof|0.819219054983;Kcnip4|0.826281404235
cysteine-type endopeptidase inhibitor activity	GO:0004869	0.0212	2	99	64	28325	P08932|2.08861308935;Kng1|1.96085115682
arachidonic acid binding	GO:0050544	0.0224	1	10	64	28325	Stx3|0.646367146367
double-stranded RNA binding	GO:0003725	0.0241	2	106	64	28325	Ifih1|0.737414410209;Dhx36|0.795957587361
mRNA binding	GO:0003729	0.0244	3	275	64	28325	Ppp1r8|1.22125581143;Rbm8a|1.25373622086;Cryz|0.796814230153
icosanoid binding	GO:0050542	0.0246	1	11	64	28325	Stx3|0.646367146367
icosatetraenoic acid binding	GO:0050543	0.0246	1	11	64	28325	Stx3|0.646367146367
retinol binding	GO:0019841	0.0246	1	11	64	28325	Rbp4|0.830856829699
phosphatase regulator activity	GO:0019208	0.0262	2	111	64	28325	Ppp1r8|1.22125581143;Shoc2|0.832776559514
endocytic adaptor activity	GO:0098748	0.0268	1	12	64	28325	Epn1|0.831218568836
clathrin adaptor activity	GO:0035615	0.0268	1	12	64	28325	Epn1|0.831218568836
protein phosphatase type 1 regulator activity	GO:0008599	0.0312	1	14	64	28325	Ppp1r8|1.22125581143
endoribonuclease activity, producing 3'-phosphomonoesters	GO:0016892	0.0312	1	14	64	28325	Rnaset2|0.73840339825
tRNA (guanine) methyltransferase activity	GO:0016423	0.0312	1	14	64	28325	Thumpd3|1.23649780025
lipase inhibitor activity	GO:0055102	0.0334	1	15	64	28325	Anxa3|1.23017535668
purine NTP-dependent helicase activity	GO:0070035	0.035	2	130	64	28325	Upf1|1.2008973259;Dhx36|0.795957587361
ATP-dependent helicase activity	GO:0008026	0.035	2	130	64	28325	Upf1|1.2008973259;Dhx36|0.795957587361
telomerase RNA binding	GO:0070034	0.0356	1	16	64	28325	Dhx36|0.795957587361
retinal binding	GO:0016918	0.0356	1	16	64	28325	Rbp4|0.830856829699
antioxidant activity	GO:0016209	0.036	2	132	64	28325	Fam213b|1.24602904714;Hp|1.50273029272
serine-type endopeptidase inhibitor activity	GO:0004867	0.0365	2	133	64	28325	Serpina3n|1.22365576894;Itih4|1.20409724455
lamin binding	GO:0005521	0.0377	1	17	64	28325	Sun2|0.820515663109
NADPH binding	GO:0070402	0.0377	1	17	64	28325	Cryz|0.796814230153
apolipoprotein binding	GO:0034185	0.0399	1	18	64	28325	Lpl|1.22282275032
protein anchor	GO:0043495	0.0399	1	18	64	28325	Sun2|0.820515663109
BH domain binding	GO:0051400	0.0399	1	18	64	28325	Bak1|0.449815257444
ion channel binding	GO:0044325	0.0416	2	143	64	28325	Epn1|0.831218568836;Bak1|0.449815257444
pheromone binding	GO:0005550	0.0421	1	19	64	28325	LOC259245|0.822467222092
nuclear import signal receptor activity	GO:0061608	0.0421	1	19	64	28325	LOC100359600|0.820766733267
coenzyme binding	GO:0050662	0.0436	3	346	64	28325	Dus3l|1.41246137747;Cryz|0.796814230153;Prodh1|0.781377219147
phosphotransferase activity, nitrogenous group as acceptor	GO:0016775	0.0442	1	20	64	28325	Ckm|0.764919127222
flavin adenine dinucleotide binding	GO:0050660	0.0443	2	148	64	28325	Dus3l|1.41246137747;Prodh1|0.781377219147
protein binding, bridging	GO:0030674	0.0448	2	149	64	28325	Tagln|1.2152460637;Epn1|0.831218568836
ribonucleoprotein complex binding	GO:0043021	0.0459	2	151	64	28325	Mrps27|0.826786382175;Ifih1|0.737414410209
binding	GO:0005488	0.046	52	20161	64	28325	Ppp1r8|1.22125581143;F9|1.26983486357;Rbm8a|1.25373622086;Thumpd3|1.23649780025;Upf1|1.2008973259;Anxa3|1.23017535668;Orm1|1.79793200829;Adgre1|1.86366720118;Hp|1.50273029272;Anxa4|1.23335488583;S100a16|1.64165780613;Hpx|1.29792954786;Eml3|1.29189041096;Atl2|1.22596475326;Kng1|1.96085115682;Slirp|1.20118287013;Dus3l|1.41246137747;Lamtor2|1.3125;Tagln|1.2152460637;Lpl|1.22282275032;Dtnb|1.22597077…
cofactor transporter activity	GO:0051184	0.0486	1	22	64	28325	Hpx|1.29792954786
long-chain fatty acid binding	GO:0036041	0.0507	1	23	64	28325	Stx3|0.646367146367
RNA-directed DNA polymerase activity	GO:0003964	0.0529	1	24	64	28325	ENSRNOG00000047294|1.26121844061
anion binding	GO:0043168	0.055	16	4692	64	28325	Upf1|1.2008973259;Anxa3|1.23017535668;Anxa4|1.23335488583;Atl2|1.22596475326;Dus3l|1.41246137747;Lpl|1.22282275032;Sephs1|0.768811750176;Pacsin1|0.760998659459;Cryz|0.796814230153;Cbwd1|0.620596913422;Ifih1|0.737414410209;Dhx36|0.795957587361;Prodh1|0.781377219147;Ckm|0.764919127222;Thg1l|0.827370656371;Stx3|0.646367146367
endonuclease activity, active with either ribo- or deoxyribonucleic acids and producing 3'-phosphomonoesters	GO:0016894	0.0571	1	26	64	28325	Rnaset2|0.73840339825
binding, bridging	GO:0060090	0.0584	2	173	64	28325	Tagln|1.2152460637;Epn1|0.831218568836
small molecule binding	GO:0036094	0.0608	16	4755	64	28325	Rbm8a|1.25373622086;Upf1|1.2008973259;Atl2|1.22596475326;Slirp|1.20118287013;Dus3l|1.41246137747;Sephs1|0.768811750176;Cryz|0.796814230153;Cbwd1|0.620596913422;Ifih1|0.737414410209;LOC259245|0.822467222092;Dhx36|0.795957587361;Prodh1|0.781377219147;Ckm|0.764919127222;Thg1l|0.827370656371;Stx3|0.646367146367;Rbp4|0.830856829699
ubiquitin conjugating enzyme activity	GO:0061631	0.0614	1	28	64	28325	Ube2q1|1.34076699542
protein homodimerization activity	GO:0042803	0.0618	5	943	64	28325	Hp|1.50273029272;S100a16|1.64165780613;Sephs1|0.768811750176;Oxct1|0.749545798871;Bak1|0.449815257444
protein heterodimerization activity	GO:0046982	0.0624	4	661	64	28325	Sephs1|0.768811750176;Sox17|0.822054629223;Bak1|0.449815257444;Rbp4|0.830856829699
nuclear localization sequence binding	GO:0008139	0.0635	1	29	64	28325	LOC100359600|0.820766733267
tRNA methyltransferase activity	GO:0008175	0.0635	1	29	64	28325	Thumpd3|1.23649780025
protein phosphatase binding	GO:0019903	0.0651	2	184	64	28325	Itga1|0.811323853398;Shoc2|0.832776559514
RNA polymerase II core binding	GO:0000993	0.0656	1	30	64	28325	ENSRNOG00000004787|0.799746742891
ubiquitin-like protein conjugating enzyme activity	GO:0061650	0.0656	1	30	64	28325	Ube2q1|1.34076699542
NF-kappaB binding	GO:0051059	0.0656	1	30	64	28325	Commd6|0.832689641513
FAD binding	GO:0071949	0.0678	1	31	64	28325	Prodh1|0.781377219147
protein phosphatase 1 binding	GO:0008157	0.0699	1	32	64	28325	Shoc2|0.832776559514
structural constituent of nuclear pore	GO:0017056	0.0699	1	32	64	28325	Nup188|0.742900023089
protein binding involved in cell adhesion	GO:0098631	0.072	1	33	64	28325	Itga1|0.811323853398
helicase activity	GO:0004386	0.072	2	195	64	28325	Upf1|1.2008973259;Dhx36|0.795957587361
vitamin transporter activity	GO:0051183	0.0762	1	35	64	28325	Rbp4|0.830856829699
protein dimerization activity	GO:0046983	0.0781	7	1651	64	28325	Hp|1.50273029272;S100a16|1.64165780613;Sephs1|0.768811750176;Sox17|0.822054629223;Oxct1|0.749545798871;Bak1|0.449815257444;Rbp4|0.830856829699
RNA polymerase core enzyme binding	GO:0043175	0.0783	1	36	64	28325	ENSRNOG00000004787|0.799746742891
triglyceride lipase activity	GO:0004806	0.0783	1	36	64	28325	Lpl|1.22282275032
nucleotidyltransferase activity	GO:0016779	0.0798	2	207	64	28325	ENSRNOG00000047294|1.26121844061;Thg1l|0.827370656371
protein phosphatase inhibitor activity	GO:0004864	0.0803	1	37	64	28325	Ppp1r8|1.22125581143
phosphatase inhibitor activity	GO:0019212	0.0886	1	41	64	28325	Ppp1r8|1.22125581143
retinoid binding	GO:0005501	0.0907	1	42	64	28325	Rbp4|0.830856829699
basal RNA polymerase II transcription machinery binding	GO:0001099	0.0907	1	42	64	28325	ENSRNOG00000004787|0.799746742891
basal transcription machinery binding	GO:0001098	0.0907	1	42	64	28325	ENSRNOG00000004787|0.799746742891
potassium channel regulator activity	GO:0015459	0.0928	1	43	64	28325	Kcnip4|0.826281404235
fatty acid derivative binding	GO:1901567	0.0928	1	43	64	28325	Stx3|0.646367146367
nucleocytoplasmic transporter activity	GO:0005487	0.0969	1	45	64	28325	LOC100359600|0.820766733267
phosphatase binding	GO:0019902	0.1	2	237	64	28325	Itga1|0.811323853398;Shoc2|0.832776559514
isoprenoid binding	GO:0019840	0.103	1	48	64	28325	Rbp4|0.830856829699
fatty acid binding	GO:0005504	0.105	1	49	64	28325	Stx3|0.646367146367
cofactor binding	GO:0048037	0.107	3	506	64	28325	Dus3l|1.41246137747;Cryz|0.796814230153;Prodh1|0.781377219147
signal sequence binding	GO:0005048	0.107	1	50	64	28325	LOC100359600|0.820766733267
SNAP receptor activity	GO:0005484	0.115	1	54	64	28325	Stx3|0.646367146367
RNA polymerase binding	GO:0070063	0.115	1	54	64	28325	ENSRNOG00000004787|0.799746742891
phospholipid binding	GO:0005543	0.12	3	534	64	28325	Anxa3|1.23017535668;Anxa4|1.23335488583;Pacsin1|0.760998659459
oxidoreductase activity, acting on the CH-NH group of donors	GO:0016645	0.123	1	58	64	28325	Prodh1|0.781377219147
nucleoside phosphate binding	GO:1901265	0.134	13	4142	64	28325	Rbm8a|1.25373622086;Upf1|1.2008973259;Atl2|1.22596475326;Slirp|1.20118287013;Dus3l|1.41246137747;Sephs1|0.768811750176;Cryz|0.796814230153;Cbwd1|0.620596913422;Ifih1|0.737414410209;Dhx36|0.795957587361;Prodh1|0.781377219147;Ckm|0.764919127222;Thg1l|0.827370656371
nucleotide binding	GO:0000166	0.134	13	4142	64	28325	Rbm8a|1.25373622086;Upf1|1.2008973259;Atl2|1.22596475326;Slirp|1.20118287013;Dus3l|1.41246137747;Sephs1|0.768811750176;Cryz|0.796814230153;Cbwd1|0.620596913422;Ifih1|0.737414410209;Dhx36|0.795957587361;Prodh1|0.781377219147;Ckm|0.764919127222;Thg1l|0.827370656371
peptide-lysine-N-acetyltransferase activity	GO:0061733	0.137	1	65	64	28325	ENSRNOG00000004787|0.799746742891
DNA polymerase activity	GO:0034061	0.141	1	67	64	28325	ENSRNOG00000047294|1.26121844061
tRNA binding	GO:0000049	0.143	1	68	64	28325	Mrps27|0.826786382175
ribosome binding	GO:0043022	0.143	1	68	64	28325	Mrps27|0.826786382175
RNA methyltransferase activity	GO:0008173	0.143	1	68	64	28325	Thumpd3|1.23649780025
endoribonuclease activity	GO:0004521	0.145	1	69	64	28325	Rnaset2|0.73840339825
histone acetyltransferase activity	GO:0004402	0.154	1	74	64	28325	ENSRNOG00000004787|0.799746742891
carboxylic acid binding	GO:0031406	0.157	2	312	64	28325	Prodh1|0.781377219147;Stx3|0.646367146367
calcium-dependent protein binding	GO:0048306	0.158	1	76	64	28325	Anxa3|1.23017535668
organic acid binding	GO:0043177	0.159	2	315	64	28325	Prodh1|0.781377219147;Stx3|0.646367146367
mRNA 3'-UTR binding	GO:0003730	0.162	1	78	64	28325	Cryz|0.796814230153
oxidoreductase activity, acting on NAD(P)H, quinone or similar compound as acceptor	GO:0016655	0.168	1	81	64	28325	Cryz|0.796814230153
peptide N-acetyltransferase activity	GO:0034212	0.168	1	81	64	28325	ENSRNOG00000004787|0.799746742891
collagen binding	GO:0005518	0.168	1	81	64	28325	Itga1|0.811323853398
monocarboxylic acid binding	GO:0033293	0.168	1	81	64	28325	Stx3|0.646367146367
heme-copper terminal oxidase activity	GO:0015002	0.17	1	82	64	28325	Cox15|0.746310219994
oxidoreductase activity, acting on a heme group of donors, oxygen as acceptor	GO:0016676	0.17	1	82	64	28325	Cox15|0.746310219994
cytochrome-c oxidase activity	GO:0004129	0.17	1	82	64	28325	Cox15|0.746310219994
oxidoreductase activity, acting on a heme group of donors	GO:0016675	0.171	1	83	64	28325	Cox15|0.746310219994
NADP binding	GO:0050661	0.177	1	86	64	28325	Cryz|0.796814230153
macromolecular complex binding	GO:0044877	0.178	7	2047	64	28325	Upf1|1.2008973259;Tagln|1.2152460637;Mrps27|0.826786382175;ENSRNOG00000004787|0.799746742891;Ifih1|0.737414410209;Otof|0.819219054983;Itga1|0.811323853398
transcription factor binding	GO:0008134	0.187	3	660	64	28325	Sox17|0.822054629223;Commd6|0.832689641513;Epn1|0.831218568836
purine ribonucleoside binding	GO:0032550	0.192	8	2469	64	28325	Upf1|1.2008973259;Atl2|1.22596475326;Sephs1|0.768811750176;Cbwd1|0.620596913422;Ifih1|0.737414410209;Dhx36|0.795957587361;Ckm|0.764919127222;Thg1l|0.827370656371
purine nucleoside binding	GO:0001883	0.193	8	2472	64	28325	Upf1|1.2008973259;Atl2|1.22596475326;Sephs1|0.768811750176;Cbwd1|0.620596913422;Ifih1|0.737414410209;Dhx36|0.795957587361;Ckm|0.764919127222;Thg1l|0.827370656371
ribonucleoside binding	GO:0032549	0.193	8	2474	64	28325	Upf1|1.2008973259;Atl2|1.22596475326;Sephs1|0.768811750176;Cbwd1|0.620596913422;Ifih1|0.737414410209;Dhx36|0.795957587361;Ckm|0.764919127222;Thg1l|0.827370656371
protein complex scaffold activity	GO:0032947	0.194	1	95	64	28325	Lamtor2|1.3125
beta-catenin binding	GO:0008013	0.197	1	97	64	28325	Sox17|0.822054629223
nucleoside binding	GO:0001882	0.198	8	2489	64	28325	Upf1|1.2008973259;Atl2|1.22596475326;Sephs1|0.768811750176;Cbwd1|0.620596913422;Ifih1|0.737414410209;Dhx36|0.795957587361;Ckm|0.764919127222;Thg1l|0.827370656371
guanyl-nucleotide exchange factor activity	GO:0005085	0.202	2	368	64	28325	Lamtor2|1.3125;Dock1|0.77750965251
clathrin binding	GO:0030276	0.205	1	101	64	28325	Epn1|0.831218568836
transcription factor activity, RNA polymerase II distal enhancer sequence-specific binding	GO:0003705	0.217	1	108	64	28325	Sox17|0.822054629223
DNA-dependent ATPase activity	GO:0008094	0.221	1	110	64	28325	Dhx36|0.795957587361
transferase activity, transferring sulfur-containing groups	GO:0016782	0.221	1	110	64	28325	Oxct1|0.749545798871
chaperone binding	GO:0051087	0.221	1	110	64	28325	Bak1|0.449815257444
NAD binding	GO:0051287	0.229	1	115	64	28325	Cryz|0.796814230153
rRNA binding	GO:0019843	0.231	1	116	64	28325	Mrps27|0.826786382175
single-stranded RNA binding	GO:0003727	0.231	1	116	64	28325	Ifih1|0.737414410209
histone deacetylase binding	GO:0042826	0.233	1	117	64	28325	Dhx36|0.795957587361
ion binding	GO:0043167	0.25	25	9721	64	28325	F9|1.26983486357;Upf1|1.2008973259;Anxa3|1.23017535668;Adgre1|1.86366720118;Anxa4|1.23335488583;S100a16|1.64165780613;Hpx|1.29792954786;Atl2|1.22596475326;Dus3l|1.41246137747;Lpl|1.22282275032;Dtnb|1.2259707741;Sephs1|0.768811750176;Pacsin1|0.760998659459;Cryz|0.796814230153;Cbwd1|0.620596913422;Ifih1|0.737414410209;Otof|0.819219054983;Itga1|0.811323853398;Dhx36|0.795957587361;Dtx3|0.632183908046…
N-acetyltransferase activity	GO:0008080	0.25	1	127	64	28325	ENSRNOG00000004787|0.799746742891
ribonuclease activity	GO:0004540	0.25	1	127	64	28325	Rnaset2|0.73840339825
alcohol binding	GO:0043178	0.254	1	129	64	28325	Rbp4|0.830856829699
metal ion binding	GO:0046872	0.258	16	5950	64	28325	F9|1.26983486357;Upf1|1.2008973259;Anxa3|1.23017535668;Adgre1|1.86366720118;Anxa4|1.23335488583;S100a16|1.64165780613;Hpx|1.29792954786;Dus3l|1.41246137747;Dtnb|1.2259707741;Cryz|0.796814230153;Ifih1|0.737414410209;Otof|0.819219054983;Itga1|0.811323853398;Dtx3|0.632183908046;Thg1l|0.827370656371;Kcnip4|0.826281404235
amino acid binding	GO:0016597	0.259	1	132	64	28325	Prodh1|0.781377219147
single-stranded DNA binding	GO:0003697	0.27	1	139	64	28325	Dhx36|0.795957587361
protein transporter activity	GO:0008565	0.272	1	140	64	28325	LOC100359600|0.820766733267
protease binding	GO:0002020	0.277	1	143	64	28325	Kng1|1.96085115682
heat shock protein binding	GO:0031072	0.279	1	144	64	28325	Bak1|0.449815257444
channel regulator activity	GO:0016247	0.28	1	145	64	28325	Kcnip4|0.826281404235
acetyltransferase activity	GO:0016407	0.292	1	152	64	28325	ENSRNOG00000004787|0.799746742891
cation binding	GO:0043169	0.294	16	6102	64	28325	F9|1.26983486357;Upf1|1.2008973259;Anxa3|1.23017535668;Adgre1|1.86366720118;Anxa4|1.23335488583;S100a16|1.64165780613;Hpx|1.29792954786;Dus3l|1.41246137747;Dtnb|1.2259707741;Cryz|0.796814230153;Ifih1|0.737414410209;Otof|0.819219054983;Itga1|0.811323853398;Dtx3|0.632183908046;Thg1l|0.827370656371;Kcnip4|0.826281404235
N-acyltransferase activity	GO:0016410	0.298	1	156	64	28325	ENSRNOG00000004787|0.799746742891
peptide transporter activity	GO:0015197	0.301	1	158	64	28325	LOC100359600|0.820766733267
oxidoreductase activity, acting on NAD(P)H	GO:0016651	0.301	1	158	64	28325	Cryz|0.796814230153
Rab GTPase binding	GO:0017137	0.303	1	159	64	28325	Dmxl2|0.804768461993
oxidoreductase activity	GO:0016491	0.305	5	1625	64	28325	Fam213b|1.24602904714;Dus3l|1.41246137747;Cryz|0.796814230153;Prodh1|0.781377219147;Cox15|0.746310219994
lipid transporter activity	GO:0005319	0.312	1	165	64	28325	Rbp4|0.830856829699
drug binding	GO:0008144	0.317	1	168	64	28325	Orm1|1.79793200829
SNARE binding	GO:0000149	0.318	1	169	64	28325	Stx3|0.646367146367
electron carrier activity	GO:0009055	0.32	1	170	64	28325	Cox15|0.746310219994
lipase activity	GO:0016298	0.329	1	176	64	28325	Lpl|1.22282275032
core promoter binding	GO:0001047	0.332	1	178	64	28325	Dhx36|0.795957587361
endonuclease activity	GO:0004519	0.335	1	180	64	28325	Rnaset2|0.73840339825
zinc ion binding	GO:0008270	0.338	5	1698	64	28325	Upf1|1.2008973259;Dtnb|1.2259707741;Cryz|0.796814230153;Ifih1|0.737414410209;Dtx3|0.632183908046
heparin binding	GO:0008201	0.343	1	185	64	28325	Lpl|1.22282275032
ATPase activity, coupled	GO:0042623	0.35	2	545	64	28325	Upf1|1.2008973259;Dhx36|0.795957587361
carboxylic ester hydrolase activity	GO:0052689	0.361	1	197	64	28325	Lpl|1.22282275032
oxidoreductase activity, acting on the CH-OH group of donors, NAD or NADP as acceptor	GO:0016616	0.368	1	202	64	28325	Fam213b|1.24602904714
S-adenosylmethionine-dependent methyltransferase activity	GO:0008757	0.372	1	205	64	28325	Thumpd3|1.23649780025
vitamin binding	GO:0019842	0.385	1	214	64	28325	Rbp4|0.830856829699
structural molecule activity	GO:0005198	0.398	4	1415	64	28325	Lamtor2|1.3125;Krt83|0.814432419908;Nup188|0.742900023089;Mrps31|0.785312395147
protein complex binding	GO:0032403	0.4	4	1419	64	28325	Tagln|1.2152460637;ENSRNOG00000004787|0.799746742891;Otof|0.819219054983;Itga1|0.811323853398
oxidoreductase activity, acting on CH-OH group of donors	GO:0016614	0.404	1	228	64	28325	Fam213b|1.24602904714
ATP binding	GO:0005524	0.412	7	2705	64	28325	Upf1|1.2008973259;Sephs1|0.768811750176;Cbwd1|0.620596913422;Ifih1|0.737414410209;Dhx36|0.795957587361;Ckm|0.764919127222;Thg1l|0.827370656371
GTP binding	GO:0005525	0.415	2	626	64	28325	Atl2|1.22596475326;Thg1l|0.827370656371
potassium channel activity	GO:0005267	0.42	1	240	64	28325	Kcnip4|0.826281404235
cadherin binding	GO:0045296	0.426	1	244	64	28325	Ppl|0.762465703663
enzyme binding	GO:0019899	0.434	6	2335	64	28325	Kng1|1.96085115682;ENSRNOG00000004787|0.799746742891;Itga1|0.811323853398;Dhx36|0.795957587361;Shoc2|0.832776559514;Dmxl2|0.804768461993
adenyl ribonucleotide binding	GO:0032559	0.435	7	2763	64	28325	Upf1|1.2008973259;Sephs1|0.768811750176;Cbwd1|0.620596913422;Ifih1|0.737414410209;Dhx36|0.795957587361;Ckm|0.764919127222;Thg1l|0.827370656371
guanyl ribonucleotide binding	GO:0032561	0.439	2	657	64	28325	Atl2|1.22596475326;Thg1l|0.827370656371
adenyl nucleotide binding	GO:0030554	0.44	7	2776	64	28325	Upf1|1.2008973259;Sephs1|0.768811750176;Cbwd1|0.620596913422;Ifih1|0.737414410209;Dhx36|0.795957587361;Ckm|0.764919127222;Thg1l|0.827370656371
guanyl nucleotide binding	GO:0019001	0.442	2	661	64	28325	Atl2|1.22596475326;Thg1l|0.827370656371
glycosaminoglycan binding	GO:0005539	0.442	1	257	64	28325	Lpl|1.22282275032
actin filament binding	GO:0051015	0.444	1	258	64	28325	Tagln|1.2152460637
hydrolase activity, acting on acid anhydrides	GO:0016817	0.451	4	1519	64	28325	Upf1|1.2008973259;Atl2|1.22596475326;Ifih1|0.737414410209;Dhx36|0.795957587361
methyltransferase activity	GO:0008168	0.468	1	278	64	28325	Thumpd3|1.23649780025
purine ribonucleoside triphosphate binding	GO:0035639	0.471	8	3295	64	28325	Upf1|1.2008973259;Atl2|1.22596475326;Sephs1|0.768811750176;Cbwd1|0.620596913422;Ifih1|0.737414410209;Dhx36|0.795957587361;Ckm|0.764919127222;Thg1l|0.827370656371
structure-specific DNA binding	GO:0043566	0.476	1	284	64	28325	Dhx36|0.795957587361
nuclease activity	GO:0004518	0.478	1	286	64	28325	Rnaset2|0.73840339825
hydrogen ion transmembrane transporter activity	GO:0015078	0.483	1	290	64	28325	Cox15|0.746310219994
transferase activity, transferring one-carbon groups	GO:0016741	0.483	1	290	64	28325	Thumpd3|1.23649780025
transcription coactivator activity	GO:0003713	0.485	1	292	64	28325	Sox17|0.822054629223
potassium ion transmembrane transporter activity	GO:0015079	0.491	1	297	64	28325	Kcnip4|0.826281404235
purine ribonucleotide binding	GO:0032555	0.498	8	3372	64	28325	Upf1|1.2008973259;Atl2|1.22596475326;Sephs1|0.768811750176;Cbwd1|0.620596913422;Ifih1|0.737414410209;Dhx36|0.795957587361;Ckm|0.764919127222;Thg1l|0.827370656371
nucleic acid binding	GO:0003676	0.5	14	6018	64	28325	Ppp1r8|1.22125581143;Rbm8a|1.25373622086;Thumpd3|1.23649780025;Upf1|1.2008973259;S100a16|1.64165780613;Slirp|1.20118287013;Sox17|0.822054629223;Cryz|0.796814230153;Mrps27|0.826786382175;Ccdc86|0.802073213046;Ifih1|0.737414410209;Mrps31|0.785312395147;Dhx36|0.795957587361;Rnaset2|0.73840339825
purine nucleotide binding	GO:0017076	0.505	8	3390	64	28325	Upf1|1.2008973259;Atl2|1.22596475326;Sephs1|0.768811750176;Cbwd1|0.620596913422;Ifih1|0.737414410209;Dhx36|0.795957587361;Ckm|0.764919127222;Thg1l|0.827370656371
ribonucleotide binding	GO:0032553	0.509	8	3401	64	28325	Upf1|1.2008973259;Atl2|1.22596475326;Sephs1|0.768811750176;Cbwd1|0.620596913422;Ifih1|0.737414410209;Dhx36|0.795957587361;Ckm|0.764919127222;Thg1l|0.827370656371
sulfur compound binding	GO:1901681	0.514	1	317	64	28325	Lpl|1.22282275032
carbohydrate derivative binding	GO:0097367	0.514	9	3860	64	28325	Upf1|1.2008973259;Atl2|1.22596475326;Lpl|1.22282275032;Sephs1|0.768811750176;Cbwd1|0.620596913422;Ifih1|0.737414410209;Dhx36|0.795957587361;Ckm|0.764919127222;Thg1l|0.827370656371
ATPase activity	GO:0016887	0.516	2	761	64	28325	Upf1|1.2008973259;Dhx36|0.795957587361
magnesium ion binding	GO:0000287	0.517	1	320	64	28325	Thg1l|0.827370656371
transferase activity, transferring acyl groups other than amino-acyl groups	GO:0016747	0.518	1	321	64	28325	ENSRNOG00000004787|0.799746742891
hydrolase activity, acting on ester bonds	GO:0016788	0.522	3	1215	64	28325	Nanp|1.20263319515;Lpl|1.22282275032;Rnaset2|0.73840339825
transporter activity	GO:0005215	0.539	6	2595	64	28325	Hpx|1.29792954786;LOC259245|0.822467222092;Cox15|0.746310219994;LOC100359600|0.820766733267;Rbp4|0.830856829699;Kcnip4|0.826281404235
monovalent inorganic cation transmembrane transporter activity	GO:0015077	0.54	2	795	64	28325	Cox15|0.746310219994;Kcnip4|0.826281404235
Ras GTPase binding	GO:0017016	0.553	1	354	64	28325	Dmxl2|0.804768461993
GTPase activator activity	GO:0005096	0.561	1	362	64	28325	Dock1|0.77750965251
serine-type endopeptidase activity	GO:0004252	0.568	1	369	64	28325	F9|1.26983486357
small GTPase binding	GO:0031267	0.568	1	369	64	28325	Dmxl2|0.804768461993
protein domain specific binding	GO:0019904	0.581	2	858	64	28325	Mrps31|0.785312395147;Bak1|0.449815257444
transferase activity, transferring phosphorus-containing groups	GO:0016772	0.582	4	1791	64	28325	ENSRNOG00000047294|1.26121844061;Sephs1|0.768811750176;Ckm|0.764919127222;Thg1l|0.827370656371
GTPase regulator activity	GO:0030695	0.586	1	387	64	28325	Dock1|0.77750965251
transition metal ion binding	GO:0046914	0.598	5	2289	64	28325	Upf1|1.2008973259;Dtnb|1.2259707741;Cryz|0.796814230153;Ifih1|0.737414410209;Dtx3|0.632183908046
transferase activity, transferring acyl groups	GO:0016746	0.601	1	403	64	28325	ENSRNOG00000004787|0.799746742891
peptide binding	GO:0042277	0.603	1	405	64	28325	LOC100359600|0.820766733267
transcriptional activator activity, RNA polymerase II transcription regulatory region sequence-specific binding	GO:0001228	0.604	1	407	64	28325	Sox17|0.822054629223
GTPase binding	GO:0051020	0.606	1	409	64	28325	Dmxl2|0.804768461993
serine-type peptidase activity	GO:0008236	0.611	1	414	64	28325	F9|1.26983486357
cytoskeletal protein binding	GO:0008092	0.612	3	1385	64	28325	Eml3|1.29189041096;Tagln|1.2152460637;Pacsin1|0.760998659459
serine hydrolase activity	GO:0017171	0.616	1	420	64	28325	F9|1.26983486357
nucleoside-triphosphatase regulator activity	GO:0060589	0.62	1	425	64	28325	Dock1|0.77750965251
voltage-gated ion channel activity	GO:0005244	0.621	1	426	64	28325	Kcnip4|0.826281404235
voltage-gated channel activity	GO:0022832	0.621	1	426	64	28325	Kcnip4|0.826281404235
microtubule binding	GO:0008017	0.635	1	442	64	28325	Eml3|1.29189041096
amide binding	GO:0033218	0.637	1	444	64	28325	LOC100359600|0.820766733267
cell adhesion molecule binding	GO:0050839	0.638	1	446	64	28325	Ppl|0.762465703663
nucleoside-triphosphatase activity	GO:0017111	0.641	3	1446	64	28325	Upf1|1.2008973259;Atl2|1.22596475326;Dhx36|0.795957587361
GTPase activity	GO:0003924	0.642	1	451	64	28325	Atl2|1.22596475326
RNA polymerase II core promoter proximal region sequence-specific DNA binding	GO:0000978	0.649	1	459	64	28325	Dhx36|0.795957587361
odorant binding	GO:0005549	0.651	1	462	64	28325	LOC259245|0.822467222092
heterocyclic compound binding	GO:1901363	0.656	21	9769	64	28325	Ppp1r8|1.22125581143;Rbm8a|1.25373622086;Thumpd3|1.23649780025;Upf1|1.2008973259;S100a16|1.64165780613;Atl2|1.22596475326;Slirp|1.20118287013;Dus3l|1.41246137747;Sephs1|0.768811750176;Sox17|0.822054629223;Cryz|0.796814230153;Mrps27|0.826786382175;Cbwd1|0.620596913422;Ccdc86|0.802073213046;Ifih1|0.737414410209;Mrps31|0.785312395147;Dhx36|0.795957587361;Prodh1|0.781377219147;Ckm|0.764919127222;Thg1…
transferase activity	GO:0016740	0.657	8	3855	64	28325	ENSRNOG00000047294|1.26121844061;Thumpd3|1.23649780025;Ube2q1|1.34076699542;Sephs1|0.768811750176;ENSRNOG00000004787|0.799746742891;Oxct1|0.749545798871;Ckm|0.764919127222;Thg1l|0.827370656371
phosphatase activity	GO:0016791	0.664	1	478	64	28325	Nanp|1.20263319515
pyrophosphatase activity	GO:0016462	0.668	3	1505	64	28325	Upf1|1.2008973259;Atl2|1.22596475326;Dhx36|0.795957587361
hydrolase activity, acting on acid anhydrides, in phosphorus-containing anhydrides	GO:0016818	0.671	3	1511	64	28325	Upf1|1.2008973259;Atl2|1.22596475326;Dhx36|0.795957587361
core promoter proximal region DNA binding	GO:0001159	0.671	1	487	64	28325	Dhx36|0.795957587361
core promoter proximal region sequence-specific DNA binding	GO:0000987	0.671	1	487	64	28325	Dhx36|0.795957587361
transcription regulatory region DNA binding	GO:0044212	0.676	2	1019	64	28325	Sox17|0.822054629223;Dhx36|0.795957587361
regulatory region DNA binding	GO:0000975	0.676	2	1020	64	28325	Sox17|0.822054629223;Dhx36|0.795957587361
organic cyclic compound binding	GO:0097159	0.678	21	9870	64	28325	Ppp1r8|1.22125581143;Rbm8a|1.25373622086;Thumpd3|1.23649780025;Upf1|1.2008973259;S100a16|1.64165780613;Atl2|1.22596475326;Slirp|1.20118287013;Dus3l|1.41246137747;Sephs1|0.768811750176;Sox17|0.822054629223;Cryz|0.796814230153;Mrps27|0.826786382175;Cbwd1|0.620596913422;Ccdc86|0.802073213046;Ifih1|0.737414410209;Mrps31|0.785312395147;Dhx36|0.795957587361;Prodh1|0.781377219147;Ckm|0.764919127222;Thg1…
regulatory region nucleic acid binding	GO:0001067	0.679	2	1026	64	28325	Sox17|0.822054629223;Dhx36|0.795957587361
transcription cofactor activity	GO:0003712	0.691	1	515	64	28325	Sox17|0.822054629223
tubulin binding	GO:0015631	0.716	1	551	64	28325	Eml3|1.29189041096
ubiquitin-protein transferase activity	GO:0004842	0.723	1	562	64	28325	Ube2q1|1.34076699542
ubiquitin-like protein transferase activity	GO:0019787	0.736	1	582	64	28325	Ube2q1|1.34076699542
transcription factor activity, transcription factor binding	GO:0000989	0.738	1	586	64	28325	Sox17|0.822054629223
transcription factor activity, protein binding	GO:0000988	0.744	1	596	64	28325	Sox17|0.822054629223
substrate-specific transporter activity	GO:0022892	0.744	4	2205	64	28325	Cox15|0.746310219994;LOC100359600|0.820766733267;Rbp4|0.830856829699;Kcnip4|0.826281404235
inorganic cation transmembrane transporter activity	GO:0022890	0.746	2	1165	64	28325	Cox15|0.746310219994;Kcnip4|0.826281404235
enzyme activator activity	GO:0008047	0.749	1	604	64	28325	Dock1|0.77750965251
phosphoric ester hydrolase activity	GO:0042578	0.769	1	640	64	28325	Nanp|1.20263319515
catalytic activity	GO:0003824	0.783	21	10416	64	28325	ENSRNOG00000047294|1.26121844061;F9|1.26983486357;Thumpd3|1.23649780025;Upf1|1.2008973259;Fam213b|1.24602904714;Nanp|1.20263319515;Ube2q1|1.34076699542;Atl2|1.22596475326;Dus3l|1.41246137747;Lpl|1.22282275032;Sephs1|0.768811750176;Cryz|0.796814230153;ENSRNOG00000004787|0.799746742891;Oxct1|0.749545798871;Ifih1|0.737414410209;Dhx36|0.795957587361;Prodh1|0.781377219147;Cox15|0.746310219994;Ckm|0.76…
cation channel activity	GO:0005261	0.783	1	668	64	28325	Kcnip4|0.826281404235
actin binding	GO:0003779	0.785	1	672	64	28325	Tagln|1.2152460637
structural constituent of ribosome	GO:0003735	0.801	1	705	64	28325	Mrps31|0.785312395147
hydrolase activity	GO:0016787	0.804	8	4432	64	28325	F9|1.26983486357;Upf1|1.2008973259;Nanp|1.20263319515;Atl2|1.22596475326;Lpl|1.22282275032;Ifih1|0.737414410209;Dhx36|0.795957587361;Rnaset2|0.73840339825
chromatin binding	GO:0003682	0.814	1	735	64	28325	Upf1|1.2008973259
gated channel activity	GO:0022836	0.819	1	746	64	28325	Kcnip4|0.826281404235
cation transmembrane transporter activity	GO:0008324	0.822	2	1368	64	28325	Cox15|0.746310219994;Kcnip4|0.826281404235
RNA polymerase II regulatory region sequence-specific DNA binding	GO:0000977	0.826	1	762	64	28325	Dhx36|0.795957587361
RNA polymerase II regulatory region DNA binding	GO:0001012	0.829	1	771	64	28325	Dhx36|0.795957587361
sequence-specific double-stranded DNA binding	GO:1990837	0.832	1	777	64	28325	Dhx36|0.795957587361
sequence-specific DNA binding	GO:0043565	0.855	2	1483	64	28325	Sox17|0.822054629223;Dhx36|0.795957587361
transcription regulatory region sequence-specific DNA binding	GO:0000976	0.856	1	844	64	28325	Dhx36|0.795957587361
endopeptidase activity	GO:0004175	0.858	1	849	64	28325	F9|1.26983486357
RNA polymerase II transcription factor activity, sequence-specific DNA binding	GO:0000981	0.865	1	873	64	28325	Sox17|0.822054629223
metal ion transmembrane transporter activity	GO:0046873	0.869	1	885	64	28325	Kcnip4|0.826281404235
kinase activity	GO:0016301	0.872	2	1551	64	28325	Sephs1|0.768811750176;Ckm|0.764919127222
ion channel activity	GO:0005216	0.876	1	909	64	28325	Kcnip4|0.826281404235
double-stranded DNA binding	GO:0003690	0.877	1	912	64	28325	Dhx36|0.795957587361
substrate-specific channel activity	GO:0022838	0.88	1	922	64	28325	Kcnip4|0.826281404235
channel activity	GO:0015267	0.898	1	990	64	28325	Kcnip4|0.826281404235
passive transmembrane transporter activity	GO:0022803	0.898	1	990	64	28325	Kcnip4|0.826281404235
DNA binding	GO:0003677	0.907	4	2919	64	28325	Upf1|1.2008973259;Sox17|0.822054629223;Ifih1|0.737414410209;Dhx36|0.795957587361
ion transmembrane transporter activity	GO:0015075	0.92	2	1801	64	28325	Cox15|0.746310219994;Kcnip4|0.826281404235
peptidase activity, acting on L-amino acid peptides	GO:0070011	0.928	1	1140	64	28325	F9|1.26983486357
peptidase activity	GO:0008233	0.936	1	1191	64	28325	F9|1.26983486357
substrate-specific transmembrane transporter activity	GO:0022891	0.938	2	1931	64	28325	Cox15|0.746310219994;Kcnip4|0.826281404235
transmembrane transporter activity	GO:0022857	0.964	2	2199	64	28325	Cox15|0.746310219994;Kcnip4|0.826281404235
receptor binding	GO:0005102	0.966	2	2224	64	28325	Lpl|1.22282275032;Itga1|0.811323853398
nucleic acid binding transcription factor activity	GO:0001071	0.978	1	1632	64	28325	Sox17|0.822054629223
transcription factor activity, sequence-specific DNA binding	GO:0003700	0.978	1	1632	64	28325	Sox17|0.822054629223
G-protein coupled receptor activity	GO:0004930	0.998	1	2544	64	28325	Adgre1|1.86366720118
transmembrane receptor activity	GO:0099600	0.999	1	2993	64	28325	Adgre1|1.86366720118
transmembrane signaling receptor activity	GO:0004888	1.00e+00	1	3292	64	28325	Adgre1|1.86366720118
signaling receptor activity	GO:0038023	1.00e+00	1	3596	64	28325	Adgre1|1.86366720118
receptor activity	GO:0004872	1.00e+00	1	3803	64	28325	Adgre1|1.86366720118
signal transducer activity	GO:0004871	1.00e+00	1	3976	64	28325	Adgre1|1.86366720118
molecular transducer activity	GO:0060089	1.00e+00	1	4053	64	28325	Adgre1|1.86366720118

## Sheet: KEGG_Dep-Sus
Pathway Name	Pathway ID	Pvalue	Count	Pop Hit	List_Total	Background Genes	Genes
Complement and coagulation cascades	rno04610	0.00207	3	89	26	8992	F9|1.26983486357;P08932|2.08861308935;Kng1|1.96085115682
RNA transport	rno03013	0.0121	3	168	26	8992	Rbm8a|1.25373622086;Upf1|1.2008973259;Nup188|0.742900023089
mRNA surveillance pathway	rno03015	0.031	2	96	26	8992	Rbm8a|1.25373622086;Upf1|1.2008973259
Synthesis and degradation of ketone bodies	rno00072	0.0314	1	11	26	8992	Oxct1|0.749545798871
Selenocompound metabolism	rno00450	0.0536	1	19	26	8992	Sephs1|0.768811750176
Butanoate metabolism	rno00650	0.078	1	28	26	8992	Oxct1|0.749545798871
Influenza A	rno05164	0.0834	2	167	26	8992	Ifih1|0.737414410209;LOC100359600|0.820766733267
Apoptosis - multiple species	rno04215	0.0939	1	34	26	8992	Bak1|0.449815257444
SNARE interactions in vesicular transport	rno04130	0.0939	1	34	26	8992	Stx3|0.646367146367
Porphyrin and chlorophyll metabolism	rno00860	0.112	1	41	26	8992	Cox15|0.746310219994
Focal adhesion	rno04510	0.116	2	203	26	8992	Itga1|0.811323853398;Dock1|0.77750965251
Amino sugar and nucleotide sugar metabolism	rno00520	0.13	1	48	26	8992	Nanp|1.20263319515
Regulation of actin cytoskeleton	rno04810	0.132	2	220	26	8992	Itga1|0.811323853398;Dock1|0.77750965251
Arginine and proline metabolism	rno00330	0.143	1	53	26	8992	Ckm|0.764919127222
Valine, leucine and isoleucine degradation	rno00280	0.15	1	56	26	8992	Oxct1|0.749545798871
Notch signaling pathway	rno04330	0.153	1	57	26	8992	Dtx3|0.632183908046
Glycerolipid metabolism	rno00561	0.165	1	62	26	8992	Lpl|1.22282275032
RIG-I-like receptor signaling pathway	rno04622	0.17	1	64	26	8992	Ifih1|0.737414410209
Endocytosis	rno04144	0.188	2	275	26	8992	Washc3|0.714736128578;Epn1|0.831218568836
Bacterial invasion of epithelial cells	rno05100	0.196	1	75	26	8992	Dock1|0.77750965251
Arrhythmogenic right ventricular cardiomyopathy	rno05412	0.198	1	76	26	8992	Itga1|0.811323853398
Synaptic vesicle cycle	rno04721	0.203	1	78	26	8992	Stx3|0.646367146367
Arachidonic acid metabolism	rno00590	0.215	1	83	26	8992	Fam213b|1.24602904714
RNA degradation	rno03018	0.217	1	84	26	8992	Dhx36|0.795957587361
PPAR signaling pathway	rno03320	0.219	1	85	26	8992	Lpl|1.22282275032
Hypertrophic cardiomyopathy	rno05410	0.233	1	91	26	8992	Itga1|0.811323853398
ECM-receptor interaction	rno04512	0.233	1	91	26	8992	Itga1|0.811323853398
Dilated cardiomyopathy	rno05414	0.242	1	95	26	8992	Itga1|0.811323853398
Hematopoietic cell lineage	rno04640	0.248	1	98	26	8992	Itga1|0.811323853398
Apoptosis	rno04210	0.333	1	139	26	8992	Bak1|0.449815257444
Spliceosome	rno03040	0.335	1	140	26	8992	Rbm8a|1.25373622086
Oxidative phosphorylation	rno00190	0.343	1	144	26	8992	Cox15|0.746310219994
Measles	rno05162	0.345	1	145	26	8992	Ifih1|0.737414410209
Ubiquitin mediated proteolysis	rno04120	0.349	1	147	26	8992	Ube2q1|1.34076699542
Hepatitis B	rno05161	0.372	1	159	26	8992	Ifih1|0.737414410209
Wnt signaling pathway	rno04310	0.377	1	162	26	8992	Sox17|0.822054629223
Protein processing in endoplasmic reticulum	rno04141	0.383	1	165	26	8992	Bak1|0.449815257444
Viral carcinogenesis	rno05203	0.492	1	231	26	8992	Bak1|0.449815257444
Metabolic pathways	rno01100	0.497	5	1589	26	8992	Fam213b|1.24602904714;Nanp|1.20263319515;Sephs1|0.768811750176;Cox15|0.746310219994;Ckm|0.764919127222
Ras signaling pathway	rno04014	0.506	1	240	26	8992	Shoc2|0.832776559514
MicroRNAs in cancer	rno05206	0.579	1	294	26	8992	Bak1|0.449815257444
PI3K-Akt signaling pathway	rno04151	0.643	1	349	26	8992	Itga1|0.811323853398
Alzheimer disease	rno05010	0.683	1	388	26	8992	Lpl|1.22282275032
Herpes simplex virus 1 infection	rno05168	0.707	1	414	26	8992	Ifih1|0.737414410209

## Sheet: GO-BP_Anx-Sus
GO_Name	GO_ID	Pvalue	Count	Pop_Hit	List_Total	Background_Genes	Genes
blood coagulation	GO:0007596	0.000297	5	261	63	28193	F9|1.220132497;Kng1|1.273922347;Txk|1.251113557;P08932|1.359484389;Rap2b|0.725655431
hemostasis	GO:0007599	0.000313	5	264	63	28193	F9|1.220132497;Kng1|1.273922347;Txk|1.251113557;P08932|1.359484389;Rap2b|0.725655431
coagulation	GO:0050817	0.000329	5	267	63	28193	F9|1.220132497;Kng1|1.273922347;Txk|1.251113557;P08932|1.359484389;Rap2b|0.725655431
cellular modified amino acid metabolic process	GO:0006575	0.000341	5	269	63	28193	Cga|1.253227289;Ckm|0.733125423;Clic5|0.764751553;Gstt1|0.822863777;Clic2|0.789855967
glutathione metabolic process	GO:0006749	0.000718	3	78	63	28193	Clic5|0.764751553;Gstt1|0.822863777;Clic2|0.789855967
regulation of localization	GO:0032879	0.000955	17	3390	63	28193	Dsp|1.221886494;Pak3|1.238686565;Gfap|1.294608264;Pomc|1.290195633;Marcks|1.324321243;Bmper|1.271577463;Oxct1|0.783051985;Pacsin1|0.806397535;Ifih1|0.794081985;Ppm1a|0.796898698;Rbp4|0.748433988;Arfgap1|0.76415577;Rap2b|0.725655431;Clic5|0.764751553;Bak1|0.44652232;Sun2|0.83246492;Clic2|0.789855967
positive regulation of dendritic spine morphogenesis	GO:0061003	0.00121	2	23	63	28193	Pak3|1.238686565;Marcks|1.324321243
wound healing	GO:0042060	0.0016	6	563	63	28193	Dsp|1.221886494;F9|1.220132497;Kng1|1.273922347;Txk|1.251113557;P08932|1.359484389;Rap2b|0.725655431
intermediate filament organization	GO:0045109	0.00179	2	28	63	28193	Dsp|1.221886494;Gfap|1.294608264
regulation of molecular function	GO:0065009	0.00183	17	3594	63	28193	Cga|1.253227289;Kng1|1.273922347;Pak3|1.238686565;Arhgef1|1.312161538;Dennd1b|1.455443816;P08932|1.359484389;Marcks|1.324321243;Adar|0.82965207;Commd6|0.804490988;RGD1310507|0.81202282;Shoc2|0.819858619;Arfgap1|0.76415577;Mug1|0.814523515;Rap2b|0.725655431;Taf7|0.820837931;Bak1|0.44652232;Clic2|0.789855967
cardiogenic plate morphogenesis	GO:0003142	0.00223	1	1	63	28193	Sox17|0.815028521
dimethylallyl diphosphate metabolic process	GO:0050993	0.00223	1	1	63	28193	Idi1|1.207028249
regulation of transcription from RNA polymerase II promoter involved in definitive endodermal cell fate specification	GO:0060807	0.00223	1	1	63	28193	Sox17|0.815028521
dichloromethane metabolic process	GO:0018900	0.00223	1	1	63	28193	Gstt1|0.822863777
regulation of ubiquinone biosynthetic process	GO:0010795	0.00223	1	1	63	28193	Coq3|1.249044228
nuclear migration along microfilament	GO:0031022	0.00223	1	1	63	28193	Sun2|0.83246492
dimethylallyl diphosphate biosynthetic process	GO:0050992	0.00223	1	1	63	28193	Idi1|1.207028249
regulation of hemostasis	GO:1900046	0.00231	3	117	63	28193	Kng1|1.273922347;Txk|1.251113557;P08932|1.359484389
regulation of blood coagulation	GO:0030193	0.00231	3	117	63	28193	Kng1|1.273922347;Txk|1.251113557;P08932|1.359484389
regulation of coagulation	GO:0050818	0.0026	3	122	63	28193	Kng1|1.273922347;Txk|1.251113557;P08932|1.359484389
positive regulation of dendrite development	GO:1900006	0.00266	3	123	63	28193	Pak3|1.238686565;Marcks|1.324321243;Pacsin1|0.806397535
response to vitamin E	GO:0033197	0.00328	2	38	63	28193	Orm1|1.255741045;Gstt1|0.822863777
positive regulation of response to cytokine stimulus	GO:0060760	0.00363	2	40	63	28193	Txk|1.251113557;Ifih1|0.794081985
positive regulation of biological process	GO:0048518	0.00363	26	7091	63	28193	Ubap2l|1.240124012;Cga|1.253227289;Kng1|1.273922347;Pak3|1.238686565;Gfap|1.294608264;Arhgef1|1.312161538;Txk|1.251113557;Dennd1b|1.455443816;Marcks|1.324321243;Bmper|1.271577463;Elof1|1.212872527;Oxct1|0.783051985;Pacsin1|0.806397535;Adar|0.82965207;Ifih1|0.794081985;Ppm1a|0.796898698;Rbp4|0.748433988;Shoc2|0.819858619;Arfgap1|0.76415577;Rap2b|0.725655431;Taf7|0.820837931;Bak1|0.44652232;Med24|0…
regulation of catalytic activity	GO:0050790	0.00368	14	2858	63	28193	Kng1|1.273922347;Pak3|1.238686565;Arhgef1|1.312161538;Dennd1b|1.455443816;P08932|1.359484389;Marcks|1.324321243;Adar|0.82965207;RGD1310507|0.81202282;Shoc2|0.819858619;Arfgap1|0.76415577;Mug1|0.814523515;Rap2b|0.725655431;Taf7|0.820837931;Bak1|0.44652232
regulation of biological quality	GO:0065008	0.00392	19	4548	63	28193	Ubap2l|1.240124012;Dsp|1.221886494;Cga|1.253227289;F9|1.220132497;Kng1|1.273922347;Pak3|1.238686565;Gfap|1.294608264;Pomc|1.290195633;Txk|1.251113557;P08932|1.359484389;Gapdh|1.469679982;Oxct1|0.783051985;Rbp4|0.748433988;Rap2b|0.725655431;Bak1|0.44652232;Dmxl2|0.793045031;Sox17|0.815028521;Sun2|0.83246492;Clic2|0.789855967
regulation of body fluid levels	GO:0050878	0.00401	5	470	63	28193	F9|1.220132497;Kng1|1.273922347;Txk|1.251113557;P08932|1.359484389;Rap2b|0.725655431
organonitrogen compound metabolic process	GO:1901564	0.00429	30	8757	63	28193	Dsp|1.221886494;Cga|1.253227289;F9|1.220132497;Kng1|1.273922347;Pak3|1.238686565;Gfap|1.294608264;Txk|1.251113557;P08932|1.359484389;Rps11|1.251508698;Marcks|1.324321243;Bmper|1.271577463;Gapdh|1.469679982;Ckm|0.733125423;Adar|0.82965207;Hdac10|0.778549705;Ifih1|0.794081985;Ppm1a|0.796898698;Alg11|0.801314957;LOC685619|0.809884847;LOC100912604|0.827755827;Gmpr|0.831822886;Mug1|0.814523515;Rap2b|0…
endodermal cell fate determination	GO:0007493	0.00446	1	2	63	28193	Sox17|0.815028521
protein glycosylation in endoplasmic reticulum	GO:0033577	0.00446	1	2	63	28193	Alg11|0.801314957
nuclear matrix anchoring at nuclear membrane	GO:0090292	0.00446	1	2	63	28193	Sun2|0.83246492
peptidyl-cysteine S-trans-nitrosylation	GO:0035606	0.00446	1	2	63	28193	Gapdh|1.469679982
regulation of cardiac cell fate specification	GO:2000043	0.00446	1	2	63	28193	Sox17|0.815028521
nucleokinesis involved in cell motility in cerebral cortex radial glia guided migration	GO:0021817	0.00446	1	2	63	28193	Sun2|0.83246492
B cell negative selection	GO:0002352	0.00446	1	2	63	28193	Bak1|0.44652232
post-embryonic camera-type eye morphogenesis	GO:0048597	0.00446	1	2	63	28193	Bak1|0.44652232
positive regulation of Schwann cell proliferation	GO:0010625	0.00446	1	2	63	28193	Gfap|1.294608264
regulation of transcription involved in primary germ layer cell fate commitment	GO:0060796	0.00446	1	2	63	28193	Sox17|0.815028521
fibril organization	GO:0097435	0.00499	6	709	63	28193	Dsp|1.221886494;Pak3|1.238686565;Gfap|1.294608264;Marcks|1.324321243;Pacsin1|0.806397535;Hook2|0.83042682
regulation of dendritic spine morphogenesis	GO:0061001	0.0054	2	49	63	28193	Pak3|1.238686565;Marcks|1.324321243
acute inflammatory response	GO:0002526	0.00625	3	167	63	28193	Orm1|1.255741045;Kng1|1.273922347;P08932|1.359484389
intermediate filament cytoskeleton organization	GO:0045104	0.00653	2	54	63	28193	Dsp|1.221886494;Gfap|1.294608264
regulation of wound healing	GO:0061041	0.00656	3	170	63	28193	Kng1|1.273922347;Txk|1.251113557;P08932|1.359484389
metabolic process	GO:0008152	0.00666	49	17576	63	28193	Ubap2l|1.240124012;Dsp|1.221886494;Cga|1.253227289;F9|1.220132497;Kng1|1.273922347;Pak3|1.238686565;Gfap|1.294608264;Arhgef1|1.312161538;Txk|1.251113557;Upf1|1.238720864;Dennd1b|1.455443816;P08932|1.359484389;Coq3|1.249044228;Idi1|1.207028249;Rps11|1.251508698;Marcks|1.324321243;Bmper|1.271577463;Atg16l2|1.366394614;Gapdh|1.469679982;Elof1|1.212872527;Oxct1|0.783051985;Ckm|0.733125423;Adar|0.8296…
retinol transport	GO:0034633	0.00669	1	3	63	28193	Rbp4|0.748433988
inner cell mass cellular morphogenesis	GO:0001828	0.00669	1	3	63	28193	Sox17|0.815028521
regulation of Wnt signaling pathway involved in heart development	GO:0003307	0.00669	1	3	63	28193	Sox17|0.815028521
response to salicylic acid	GO:0009751	0.00669	1	3	63	28193	Gstt1|0.822863777
Factor XII activation	GO:0002542	0.00669	1	3	63	28193	Kng1|1.273922347
nuclear migration along microtubule	GO:0030473	0.00669	1	3	63	28193	Sun2|0.83246492
negative regulation of Wnt signaling pathway involved in heart development	GO:0003308	0.00669	1	3	63	28193	Sox17|0.815028521
terpenoid transport	GO:0046865	0.00669	1	3	63	28193	Rbp4|0.748433988
cardiac cell fate specification	GO:0060912	0.00669	1	3	63	28193	Sox17|0.815028521
nuclear matrix organization	GO:0043578	0.00669	1	3	63	28193	Sun2|0.83246492
cardiac cell fate determination	GO:0060913	0.00669	1	3	63	28193	Sox17|0.815028521
negative regulation of mesodermal cell fate specification	GO:0042662	0.00669	1	3	63	28193	Sox17|0.815028521
isoprenoid transport	GO:0046864	0.00669	1	3	63	28193	Rbp4|0.748433988
multi-organism biosynthetic process	GO:0044034	0.00669	1	3	63	28193	Atg16l2|1.366394614
stem cell fate specification	GO:0048866	0.00669	1	3	63	28193	Sox17|0.815028521
modulation of microtubule cytoskeleton involved in cerebral cortex radial glia guided migration	GO:0021815	0.00669	1	3	63	28193	Sun2|0.83246492
ventricular cardiac muscle tissue development	GO:0003229	0.00676	2	55	63	28193	Dsp|1.221886494;Marcks|1.324321243
negative regulation of BMP signaling pathway	GO:0030514	0.007	2	56	63	28193	Bmper|1.271577463;Ppm1a|0.796898698
negative regulation of molecular function	GO:0044092	0.00719	8	1272	63	28193	Kng1|1.273922347;P08932|1.359484389;Adar|0.82965207;Commd6|0.804490988;RGD1310507|0.81202282;Mug1|0.814523515;Taf7|0.820837931;Clic2|0.789855967
regulation of transport	GO:0051049	0.00765	12	2461	63	28193	Gfap|1.294608264;Pomc|1.290195633;Marcks|1.324321243;Oxct1|0.783051985;Pacsin1|0.806397535;Ifih1|0.794081985;Ppm1a|0.796898698;Rbp4|0.748433988;Arfgap1|0.76415577;Clic5|0.764751553;Bak1|0.44652232;Clic2|0.789855967
response to wounding	GO:0009611	0.00775	7	1025	63	28193	Dsp|1.221886494;F9|1.220132497;Kng1|1.273922347;Gfap|1.294608264;Txk|1.251113557;P08932|1.359484389;Rap2b|0.725655431
positive regulation of dendrite morphogenesis	GO:0050775	0.008	2	60	63	28193	Pak3|1.238686565;Marcks|1.324321243
positive regulation of signaling	GO:0023056	0.00811	10	1868	63	28193	Kng1|1.273922347;Pak3|1.238686565;Gfap|1.294608264;Txk|1.251113557;Bmper|1.271577463;Oxct1|0.783051985;Ppm1a|0.796898698;Rbp4|0.748433988;Shoc2|0.819858619;Bak1|0.44652232
intermediate filament-based process	GO:0045103	0.00826	2	61	63	28193	Dsp|1.221886494;Gfap|1.294608264
positive regulation of cell communication	GO:0010647	0.00829	10	1874	63	28193	Kng1|1.273922347;Pak3|1.238686565;Gfap|1.294608264;Txk|1.251113557;Bmper|1.271577463;Oxct1|0.783051985;Ppm1a|0.796898698;Rbp4|0.748433988;Shoc2|0.819858619;Bak1|0.44652232
positive regulation of cytosolic calcium ion concentration	GO:0007204	0.00854	4	359	63	28193	Kng1|1.273922347;P08932|1.359484389;Bak1|0.44652232;Clic2|0.789855967
regeneration	GO:0031099	0.00878	4	362	63	28193	Orm1|1.255741045;Gfap|1.294608264;Txk|1.251113557;Bak1|0.44652232
interferon-beta secretion	GO:0035546	0.00891	1	4	63	28193	Ifih1|0.794081985
activation of plasma proteins involved in acute inflammatory response	GO:0002541	0.00891	1	4	63	28193	Kng1|1.273922347
B cell selection	GO:0002339	0.00891	1	4	63	28193	Bak1|0.44652232
gall bladder development	GO:0061010	0.00891	1	4	63	28193	Sox17|0.815028521
endocardium formation	GO:0060214	0.00891	1	4	63	28193	Sox17|0.815028521
protein localization to adherens junction	GO:0071896	0.00891	1	4	63	28193	Dsp|1.221886494
kinin cascade	GO:0002254	0.00891	1	4	63	28193	Kng1|1.273922347
plasma kallikrein-kinin cascade	GO:0002353	0.00891	1	4	63	28193	Kng1|1.273922347
regulation of interferon-beta secretion	GO:0035547	0.00891	1	4	63	28193	Ifih1|0.794081985
positive regulation of interferon-beta secretion	GO:0035549	0.00891	1	4	63	28193	Ifih1|0.794081985
ketone body catabolic process	GO:0046952	0.00891	1	4	63	28193	Oxct1|0.783051985
endodermal digestive tract morphogenesis	GO:0061031	0.00891	1	4	63	28193	Sox17|0.815028521
regulation of chaperone-mediated autophagy	GO:1904714	0.00891	1	4	63	28193	Gfap|1.294608264
acute-phase response	GO:0006953	0.00906	2	64	63	28193	Orm1|1.255741045;P08932|1.359484389
cellular metabolic process	GO:0044237	0.00924	42	14427	63	28193	Dsp|1.221886494;Cga|1.253227289;Kng1|1.273922347;Pak3|1.238686565;Gfap|1.294608264;Txk|1.251113557;Upf1|1.238720864;P08932|1.359484389;Coq3|1.249044228;Idi1|1.207028249;Rps11|1.251508698;Marcks|1.324321243;Bmper|1.271577463;Atg16l2|1.366394614;Gapdh|1.469679982;Elof1|1.212872527;Oxct1|0.783051985;Ckm|0.733125423;Adar|0.82965207;Polr1c|0.697565697;Hdac10|0.778549705;Ifih1|0.794081985;Commd6|0.8044…
positive regulation of dendritic spine development	GO:0060999	0.00934	2	65	63	28193	Pak3|1.238686565;Marcks|1.324321243
dendritic spine morphogenesis	GO:0060997	0.00962	2	66	63	28193	Pak3|1.238686565;Marcks|1.324321243
negative regulation of hemostasis	GO:1900047	0.0099	2	67	63	28193	Kng1|1.273922347;P08932|1.359484389
negative regulation of blood coagulation	GO:0030195	0.0099	2	67	63	28193	Kng1|1.273922347;P08932|1.359484389
response to stress	GO:0006950	0.0099	18	4588	63	28193	Orm1|1.255741045;Dsp|1.221886494;F9|1.220132497;Kng1|1.273922347;Pak3|1.238686565;Gfap|1.294608264;Txk|1.251113557;Upf1|1.238720864;P08932|1.359484389;Atg16l2|1.366394614;Oxct1|0.783051985;Ckm|0.733125423;Adar|0.82965207;Ifih1|0.794081985;Gmpr|0.831822886;Rap2b|0.725655431;Bak1|0.44652232;Ints7|0.815511714
regulation of protein kinase activity	GO:0045859	0.0107	6	834	63	28193	Kng1|1.273922347;Pak3|1.238686565;Marcks|1.324321243;Adar|0.82965207;Rap2b|0.725655431;Taf7|0.820837931
negative regulation of coagulation	GO:0050819	0.0108	2	70	63	28193	Kng1|1.273922347;P08932|1.359484389
transcription initiation from RNA polymerase II promoter	GO:0006367	0.0108	2	70	63	28193	Taf7|0.820837931;Med24|0.823228496
positive regulation of metabolic process	GO:0009893	0.011	17	4278	63	28193	Ubap2l|1.240124012;Cga|1.253227289;Kng1|1.273922347;Pak3|1.238686565;Arhgef1|1.312161538;Txk|1.251113557;Dennd1b|1.455443816;Marcks|1.324321243;Bmper|1.271577463;Elof1|1.212872527;Ppm1a|0.796898698;Arfgap1|0.76415577;Rap2b|0.725655431;Taf7|0.820837931;Bak1|0.44652232;Med24|0.823228496;Sox17|0.815028521
phosphagen biosynthetic process	GO:0042396	0.0111	1	5	63	28193	Ckm|0.733125423
endocardium morphogenesis	GO:0003160	0.0111	1	5	63	28193	Sox17|0.815028521
phosphocreatine biosynthetic process	GO:0046314	0.0111	1	5	63	28193	Ckm|0.733125423
hematopoietic stem cell homeostasis	GO:0061484	0.0111	1	5	63	28193	Ubap2l|1.240124012
spermidine biosynthetic process	GO:0008295	0.0111	1	5	63	28193	LOC100912604|0.827755827
negative stranded viral RNA replication	GO:0039689	0.0111	1	5	63	28193	Atg16l2|1.366394614
RNA replication	GO:0039703	0.0111	1	5	63	28193	Atg16l2|1.366394614
apoptotic process involved in patterning of blood vessels	GO:1902262	0.0111	1	5	63	28193	Bak1|0.44652232
multi-organism cellular process	GO:0044764	0.0114	3	208	63	28193	Atg16l2|1.366394614;Adar|0.82965207;Ifih1|0.794081985
endocrine hormone secretion	GO:0060986	0.012	2	74	63	28193	Cga|1.253227289;Pomc|1.290195633
extracellular matrix organization	GO:0030198	0.0127	6	866	63	28193	Dsp|1.221886494;Pak3|1.238686565;Gfap|1.294608264;Marcks|1.324321243;Pacsin1|0.806397535;Hook2|0.83042682
extracellular structure organization	GO:0043062	0.0128	6	868	63	28193	Dsp|1.221886494;Pak3|1.238686565;Gfap|1.294608264;Marcks|1.324321243;Pacsin1|0.806397535;Hook2|0.83042682
regulation of dendrite development	GO:0050773	0.0129	3	218	63	28193	Pak3|1.238686565;Marcks|1.324321243;Pacsin1|0.806397535
positive regulation of protein kinase C activity	GO:1900020	0.0133	1	6	63	28193	Marcks|1.324321243
cardiac endothelial cell differentiation	GO:0003348	0.0133	1	6	63	28193	Sox17|0.815028521
N-terminal protein myristoylation	GO:0006499	0.0133	1	6	63	28193	Ppm1a|0.796898698
chlorinated hydrocarbon metabolic process	GO:0042196	0.0133	1	6	63	28193	Gstt1|0.822863777
endocardial cell differentiation	GO:0060956	0.0133	1	6	63	28193	Sox17|0.815028521
stem cell fate commitment	GO:0048865	0.0133	1	6	63	28193	Sox17|0.815028521
halogenated hydrocarbon metabolic process	GO:0042197	0.0133	1	6	63	28193	Gstt1|0.822863777
adenosine to inosine editing	GO:0006382	0.0133	1	6	63	28193	Adar|0.82965207
negative regulation of mesoderm development	GO:2000381	0.0133	1	6	63	28193	Sox17|0.815028521
regulation of protein kinase C activity	GO:1900019	0.0133	1	6	63	28193	Marcks|1.324321243
positive regulation of interferon-gamma-mediated signaling pathway	GO:0060335	0.0133	1	6	63	28193	Txk|1.251113557
phosphagen metabolic process	GO:0006599	0.0133	1	6	63	28193	Ckm|0.733125423
bundle of His cell-Purkinje myocyte adhesion involved in cell communication	GO:0086073	0.0133	1	6	63	28193	Dsp|1.221886494
common bile duct development	GO:0061009	0.0133	1	6	63	28193	Sox17|0.815028521
phosphocreatine metabolic process	GO:0006603	0.0133	1	6	63	28193	Ckm|0.733125423
post-embryonic eye morphogenesis	GO:0048050	0.0133	1	6	63	28193	Bak1|0.44652232
negative regulation of gastrulation	GO:2000542	0.0133	1	6	63	28193	Sox17|0.815028521
regulation of mesodermal cell fate specification	GO:0042661	0.0133	1	6	63	28193	Sox17|0.815028521
negative regulation of cell fate specification	GO:0009996	0.0133	1	6	63	28193	Sox17|0.815028521
positive regulation of response to interferon-gamma	GO:0060332	0.0133	1	6	63	28193	Txk|1.251113557
negative regulation of SMAD protein complex assembly	GO:0010991	0.0133	1	6	63	28193	Ppm1a|0.796898698
regulation of corticosterone secretion	GO:2000852	0.0133	1	6	63	28193	Pomc|1.290195633
hormone secretion	GO:0046879	0.0139	4	415	63	28193	Cga|1.253227289;Pomc|1.290195633;Oxct1|0.783051985;Rbp4|0.748433988
regulation of signaling	GO:0023051	0.0141	15	3684	63	28193	Cga|1.253227289;Kng1|1.273922347;Pak3|1.238686565;Gfap|1.294608264;Arhgef1|1.312161538;Pomc|1.290195633;Txk|1.251113557;Bmper|1.271577463;Oxct1|0.783051985;Ppm1a|0.796898698;Rbp4|0.748433988;Shoc2|0.819858619;Bak1|0.44652232;Sox17|0.815028521;Clic2|0.789855967
negative regulation of wound healing	GO:0061045	0.0142	2	81	63	28193	Kng1|1.273922347;P08932|1.359484389
vasodilation	GO:0042311	0.0146	2	82	63	28193	Kng1|1.273922347;P08932|1.359484389
organic substance metabolic process	GO:0071704	0.0152	43	15234	63	28193	Ubap2l|1.240124012;Dsp|1.221886494;Cga|1.253227289;F9|1.220132497;Kng1|1.273922347;Pak3|1.238686565;Gfap|1.294608264;Txk|1.251113557;Upf1|1.238720864;P08932|1.359484389;Coq3|1.249044228;Idi1|1.207028249;Rps11|1.251508698;Marcks|1.324321243;Bmper|1.271577463;Atg16l2|1.366394614;Gapdh|1.469679982;Elof1|1.212872527;Oxct1|0.783051985;Ckm|0.733125423;Adar|0.82965207;Polr1c|0.697565697;Hdac10|0.7785497…
regulation of kinase activity	GO:0043549	0.0155	6	905	63	28193	Kng1|1.273922347;Pak3|1.238686565;Marcks|1.324321243;Adar|0.82965207;Rap2b|0.725655431;Taf7|0.820837931
fatty acid derivative catabolic process	GO:1901569	0.0155	1	7	63	28193	Oxct1|0.783051985
cardiac muscle cell-cardiac muscle cell adhesion	GO:0086042	0.0155	1	7	63	28193	Dsp|1.221886494
regulation of SMAD protein complex assembly	GO:0010990	0.0155	1	7	63	28193	Ppm1a|0.796898698
activation of cysteine-type endopeptidase activity involved in apoptotic process by cytochrome c	GO:0008635	0.0155	1	7	63	28193	Bak1|0.44652232
ventricular compact myocardium morphogenesis	GO:0003223	0.0155	1	7	63	28193	Dsp|1.221886494
Wnt signaling pathway involved in heart development	GO:0003306	0.0155	1	7	63	28193	Sox17|0.815028521
MDA-5 signaling pathway	GO:0039530	0.0155	1	7	63	28193	Ifih1|0.794081985
post-embryonic camera-type eye development	GO:0031077	0.0155	1	7	63	28193	Bak1|0.44652232
endodermal cell fate specification	GO:0001714	0.0155	1	7	63	28193	Sox17|0.815028521
type I interferon secretion	GO:0072641	0.0155	1	7	63	28193	Ifih1|0.794081985
corticosterone secretion	GO:0035934	0.0155	1	7	63	28193	Pomc|1.290195633
positive regulation of interferon-alpha secretion	GO:1902741	0.0155	1	7	63	28193	Ifih1|0.794081985
negative regulation of protein kinase activity by protein phosphorylation	GO:0100002	0.0155	1	7	63	28193	Adar|0.82965207
activation of phospholipase D activity	GO:0031584	0.0155	1	7	63	28193	Marcks|1.324321243
regulation of interferon-alpha secretion	GO:1902739	0.0155	1	7	63	28193	Ifih1|0.794081985
cell motility involved in cerebral cortex radial glia guided migration	GO:0021814	0.0155	1	7	63	28193	Sun2|0.83246492
interferon-alpha secretion	GO:0072642	0.0155	1	7	63	28193	Ifih1|0.794081985
UDP-N-acetylglucosamine biosynthetic process	GO:0006048	0.0155	1	7	63	28193	Uap1|0.833226317
chronic inflammatory response to antigenic stimulus	GO:0002439	0.0155	1	7	63	28193	Orm1|1.255741045
regulation of cytosolic calcium ion concentration	GO:0051480	0.0159	4	432	63	28193	Kng1|1.273922347;P08932|1.359484389;Bak1|0.44652232;Clic2|0.789855967
dendritic spine organization	GO:0097061	0.0159	2	86	63	28193	Pak3|1.238686565;Marcks|1.324321243
regulation of cell communication	GO:0010646	0.0161	15	3742	63	28193	Cga|1.253227289;Kng1|1.273922347;Pak3|1.238686565;Gfap|1.294608264;Arhgef1|1.312161538;Pomc|1.290195633;Txk|1.251113557;Bmper|1.271577463;Oxct1|0.783051985;Ppm1a|0.796898698;Rbp4|0.748433988;Shoc2|0.819858619;Bak1|0.44652232;Sox17|0.815028521;Clic2|0.789855967
regulation of metabolic process	GO:0019222	0.0163	27	8314	63	28193	Ubap2l|1.240124012;Cga|1.253227289;Kng1|1.273922347;Pak3|1.238686565;Gfap|1.294608264;Arhgef1|1.312161538;Txk|1.251113557;Upf1|1.238720864;Dennd1b|1.455443816;P08932|1.359484389;Coq3|1.249044228;Marcks|1.324321243;Bmper|1.271577463;Gapdh|1.469679982;Elof1|1.212872527;Adar|0.82965207;Hdac10|0.778549705;Commd6|0.804490988;Ppm1a|0.796898698;RGD1310507|0.81202282;Arfgap1|0.76415577;Mug1|0.814523515;R…
hormone transport	GO:0009914	0.0164	4	436	63	28193	Cga|1.253227289;Pomc|1.290195633;Oxct1|0.783051985;Rbp4|0.748433988
epithelial cell differentiation	GO:0030855	0.0164	5	665	63	28193	Dsp|1.221886494;Bmper|1.271577463;Mreg|0.825083718;Clic5|0.764751553;Sox17|0.815028521
gluconeogenesis	GO:0006094	0.017	2	89	63	28193	Gapdh|1.469679982;Rbp4|0.748433988
positive regulation of response to stimulus	GO:0048584	0.0172	11	2414	63	28193	Kng1|1.273922347;Pak3|1.238686565;Txk|1.251113557;Dennd1b|1.455443816;Marcks|1.324321243;Bmper|1.271577463;Oxct1|0.783051985;Ifih1|0.794081985;Ppm1a|0.796898698;Shoc2|0.819858619;Bak1|0.44652232
response to stimulus	GO:0050896	0.0176	38	13052	63	28193	Orm1|1.255741045;Dsp|1.221886494;Cga|1.253227289;Adgre1|1.421341125;F9|1.220132497;Kng1|1.273922347;Pak3|1.238686565;Gfap|1.294608264;Arhgef1|1.312161538;Pomc|1.290195633;Txk|1.251113557;Upf1|1.238720864;Dennd1b|1.455443816;P08932|1.359484389;Marcks|1.324321243;Bmper|1.271577463;Atg16l2|1.366394614;Gapdh|1.469679982;Oxct1|0.783051985;Ckm|0.733125423;Adar|0.82965207;Ppl|0.730794051;Dtx3|0.52357795…
viral genome replication	GO:0019079	0.0177	2	91	63	28193	Atg16l2|1.366394614;Adar|0.82965207
N-terminal protein lipidation	GO:0006498	0.0177	1	8	63	28193	Ppm1a|0.796898698
chaperone-mediated autophagy	GO:0061684	0.0177	1	8	63	28193	Gfap|1.294608264
regulation of Schwann cell proliferation	GO:0010624	0.0177	1	8	63	28193	Gfap|1.294608264
chromatin-mediated maintenance of transcription	GO:0048096	0.0177	1	8	63	28193	Elof1|1.212872527
regulation of stem cell division	GO:2000035	0.0177	1	8	63	28193	Sox17|0.815028521
protein myristoylation	GO:0018377	0.0177	1	8	63	28193	Ppm1a|0.796898698
negative regulation of endoplasmic reticulum calcium ion concentration	GO:0032471	0.0177	1	8	63	28193	Bak1|0.44652232
neuroepithelial cell differentiation	GO:0060563	0.0181	2	92	63	28193	Mreg|0.825083718;Clic5|0.764751553
hexose biosynthetic process	GO:0019319	0.0188	2	94	63	28193	Gapdh|1.469679982;Rbp4|0.748433988
localization	GO:0051179	0.0191	26	8008	63	28193	Orm1|1.255741045;Dsp|1.221886494;Cga|1.253227289;Pak3|1.238686565;Gfap|1.294608264;Pomc|1.290195633;Avl9|1.202885048;Dennd1b|1.455443816;Marcks|1.324321243;Bmper|1.271577463;Oxct1|0.783051985;Pacsin1|0.806397535;LOC259245|0.762137248;Ifih1|0.794081985;Ppm1a|0.796898698;Mreg|0.825083718;Rbp4|0.748433988;Epn1|0.81275911;Arfgap1|0.76415577;Rap2b|0.725655431;Hook2|0.83042682;Clic5|0.764751553;Bak1|0.…
negative regulation of catalytic activity	GO:0043086	0.0194	6	952	63	28193	Kng1|1.273922347;P08932|1.359484389;Adar|0.82965207;RGD1310507|0.81202282;Mug1|0.814523515;Taf7|0.820837931
amino sugar biosynthetic process	GO:0046349	0.0199	1	9	63	28193	Uap1|0.833226317
cellular ketone body metabolic process	GO:0046950	0.0199	1	9	63	28193	Oxct1|0.783051985
Bergmann glial cell differentiation	GO:0060020	0.0199	1	9	63	28193	Gfap|1.294608264
cardiac cell fate commitment	GO:0060911	0.0199	1	9	63	28193	Sox17|0.815028521
endothelial cell activation	GO:0042118	0.0199	1	9	63	28193	Bmper|1.271577463
inner cell mass cell differentiation	GO:0001826	0.0199	1	9	63	28193	Sox17|0.815028521
T cell receptor signaling pathway	GO:0050852	0.02	2	97	63	28193	Txk|1.251113557;Dennd1b|1.455443816
regulation of dendritic spine development	GO:0060998	0.0204	2	98	63	28193	Pak3|1.238686565;Marcks|1.324321243
positive regulation of homeostatic process	GO:0032846	0.0205	3	260	63	28193	Oxct1|0.783051985;Bak1|0.44652232;Clic2|0.789855967
negative regulation of protein phosphorylation	GO:0001933	0.0205	4	467	63	28193	Kng1|1.273922347;Adar|0.82965207;Taf7|0.820837931;Bak1|0.44652232
positive regulation of insulin secretion	GO:0032024	0.0207	2	99	63	28193	Oxct1|0.783051985;Rbp4|0.748433988
monosaccharide biosynthetic process	GO:0046364	0.0215	2	101	63	28193	Gapdh|1.469679982;Rbp4|0.748433988
nitrogen compound metabolic process	GO:0006807	0.0217	38	13205	63	28193	Dsp|1.221886494;Cga|1.253227289;F9|1.220132497;Kng1|1.273922347;Pak3|1.238686565;Gfap|1.294608264;Txk|1.251113557;Upf1|1.238720864;P08932|1.359484389;Rps11|1.251508698;Marcks|1.324321243;Bmper|1.271577463;Atg16l2|1.366394614;Gapdh|1.469679982;Elof1|1.212872527;Ckm|0.733125423;Adar|0.82965207;Polr1c|0.697565697;Hdac10|0.778549705;Ifih1|0.794081985;Commd6|0.804490988;Ppm1a|0.796898698;Alg11|0.80131…
positive regulation of cellular process	GO:0048522	0.022	21	6117	63	28193	Kng1|1.273922347;Pak3|1.238686565;Gfap|1.294608264;Txk|1.251113557;Marcks|1.324321243;Bmper|1.271577463;Elof1|1.212872527;Oxct1|0.783051985;Pacsin1|0.806397535;Adar|0.82965207;Ifih1|0.794081985;Ppm1a|0.796898698;Rbp4|0.748433988;Shoc2|0.819858619;Rap2b|0.725655431;Taf7|0.820837931;Bak1|0.44652232;Med24|0.823228496;Sox17|0.815028521;Sun2|0.83246492;Clic2|0.789855967
diet induced thermogenesis	GO:0002024	0.0221	1	10	63	28193	Clic5|0.764751553
protein localization to cell junction	GO:1902414	0.0221	1	10	63	28193	Dsp|1.221886494
regulation of protein heterodimerization activity	GO:0043497	0.0221	1	10	63	28193	Bak1|0.44652232
post-embryonic animal organ morphogenesis	GO:0048563	0.0221	1	10	63	28193	Bak1|0.44652232
negative regulation of ryanodine-sensitive calcium-release channel activity	GO:0060315	0.0221	1	10	63	28193	Clic2|0.789855967
embryonic foregut morphogenesis	GO:0048617	0.0221	1	10	63	28193	Sox17|0.815028521
spermidine metabolic process	GO:0008216	0.0221	1	10	63	28193	LOC100912604|0.827755827
endocardium development	GO:0003157	0.0221	1	10	63	28193	Sox17|0.815028521
regulation of BMP signaling pathway	GO:0030510	0.0223	2	103	63	28193	Bmper|1.271577463;Ppm1a|0.796898698
protein acylation	GO:0043543	0.0226	3	270	63	28193	Ppm1a|0.796898698;Taf7|0.820837931;Med24|0.823228496
negative regulation of protein kinase activity	GO:0006469	0.0228	3	271	63	28193	Kng1|1.273922347;Adar|0.82965207;Taf7|0.820837931
regulation of protein metabolic process	GO:0051246	0.023	13	3200	63	28193	Kng1|1.273922347;Pak3|1.238686565;Gfap|1.294608264;P08932|1.359484389;Marcks|1.324321243;Bmper|1.271577463;Gapdh|1.469679982;Adar|0.82965207;Mug1|0.814523515;Rap2b|0.725655431;Taf7|0.820837931;Bak1|0.44652232;Sox17|0.815028521
endothelial cell differentiation	GO:0045446	0.0232	2	105	63	28193	Bmper|1.271577463;Sox17|0.815028521
phosphate-containing compound metabolic process	GO:0006796	0.0237	16	4281	63	28193	Kng1|1.273922347;Pak3|1.238686565;Txk|1.251113557;Idi1|1.207028249;Marcks|1.324321243;Bmper|1.271577463;Gapdh|1.469679982;Ckm|0.733125423;Adar|0.82965207;Ppm1a|0.796898698;Uap1|0.833226317;LOC685619|0.809884847;Gmpr|0.831822886;Rap2b|0.725655431;Taf7|0.820837931;Bak1|0.44652232
single-organism organelle organization	GO:1902589	0.024	12	2874	63	28193	Dsp|1.221886494;Pak3|1.238686565;Gfap|1.294608264;Marcks|1.324321243;Gapdh|1.469679982;Pacsin1|0.806397535;Hdac10|0.778549705;Taf7|0.820837931;Hook2|0.83042682;Bak1|0.44652232;Med24|0.823228496;Sun2|0.83246492
regulation of response to cytokine stimulus	GO:0060759	0.024	2	107	63	28193	Txk|1.251113557;Ifih1|0.794081985
regulation of protein phosphorylation	GO:0001932	0.024	8	1581	63	28193	Kng1|1.273922347;Pak3|1.238686565;Marcks|1.324321243;Bmper|1.271577463;Adar|0.82965207;Rap2b|0.725655431;Taf7|0.820837931;Bak1|0.44652232
foregut morphogenesis	GO:0007440	0.0243	1	11	63	28193	Sox17|0.815028521
desmosome organization	GO:0002934	0.0243	1	11	63	28193	Dsp|1.221886494
isopentenyl diphosphate biosynthetic process	GO:0009240	0.0243	1	11	63	28193	Idi1|1.207028249
positive regulation of tumor necrosis factor secretion	GO:1904469	0.0243	1	11	63	28193	Ifih1|0.794081985
ketone body metabolic process	GO:1902224	0.0243	1	11	63	28193	Oxct1|0.783051985
isopentenyl diphosphate metabolic process	GO:0046490	0.0243	1	11	63	28193	Idi1|1.207028249
actin filament-based transport	GO:0099515	0.0243	1	11	63	28193	Sun2|0.83246492
base conversion or substitution editing	GO:0016553	0.0243	1	11	63	28193	Adar|0.82965207
UDP-N-acetylglucosamine metabolic process	GO:0006047	0.0243	1	11	63	28193	Uap1|0.833226317
regulation of calcium ion transport into cytosol	GO:0010522	0.0248	2	109	63	28193	Bak1|0.44652232;Clic2|0.789855967
negative regulation of transmembrane receptor protein serine/threonine kinase signaling pathway	GO:0090101	0.0248	2	109	63	28193	Bmper|1.271577463;Ppm1a|0.796898698
macromolecule modification	GO:0043412	0.0252	18	5052	63	28193	Dsp|1.221886494;Kng1|1.273922347;Pak3|1.238686565;Txk|1.251113557;Marcks|1.324321243;Bmper|1.271577463;Gapdh|1.469679982;Adar|0.82965207;Hdac10|0.778549705;Ifih1|0.794081985;Ppm1a|0.796898698;Alg11|0.801314957;LOC685619|0.809884847;Rap2b|0.725655431;Taf7|0.820837931;Bak1|0.44652232;Med24|0.823228496;Gstt1|0.822863777
zymogen activation	GO:0031638	0.0252	2	110	63	28193	F9|1.220132497;Bak1|0.44652232
regulation of transferase activity	GO:0051338	0.0261	6	1020	63	28193	Kng1|1.273922347;Pak3|1.238686565;Marcks|1.324321243;Adar|0.82965207;Rap2b|0.725655431;Taf7|0.820837931
negative regulation of biological process	GO:0048519	0.0262	20	5834	63	28193	Cga|1.253227289;Kng1|1.273922347;Gfap|1.294608264;Arhgef1|1.312161538;Upf1|1.238720864;P08932|1.359484389;Bmper|1.271577463;Adar|0.82965207;Hdac10|0.778549705;Commd6|0.804490988;Ppm1a|0.796898698;RGD1310507|0.81202282;Mug1|0.814523515;Rap2b|0.725655431;Taf7|0.820837931;Bak1|0.44652232;Med24|0.823228496;Sox17|0.815028521;Ints7|0.815511714;Clic2|0.789855967
positive regulation of protein secretion	GO:0050714	0.0262	3	286	63	28193	Oxct1|0.783051985;Ifih1|0.794081985;Rbp4|0.748433988
regulation of endopeptidase activity	GO:0052548	0.0264	4	505	63	28193	Kng1|1.273922347;P08932|1.359484389;Mug1|0.814523515;Bak1|0.44652232
negative regulation of protein kinase activity by regulation of protein phosphorylation	GO:0044387	0.0265	1	12	63	28193	Adar|0.82965207
histone mRNA catabolic process	GO:0071044	0.0265	1	12	63	28193	Upf1|1.238720864
regulation of glucocorticoid secretion	GO:2000849	0.0265	1	12	63	28193	Pomc|1.290195633
regulation of mesoderm development	GO:2000380	0.0265	1	12	63	28193	Sox17|0.815028521
vagina development	GO:0060068	0.0265	1	12	63	28193	Bak1|0.44652232
oligosaccharide-lipid intermediate biosynthetic process	GO:0006490	0.0265	1	12	63	28193	Alg11|0.801314957
mesodermal cell fate specification	GO:0007501	0.0265	1	12	63	28193	Sox17|0.815028521
response to mycotoxin	GO:0010046	0.0265	1	12	63	28193	Bak1|0.44652232
glial cell development	GO:0021782	0.0265	2	113	63	28193	Gfap|1.294608264;Hdac10|0.778549705
actin filament-based movement	GO:0030048	0.027	2	114	63	28193	Dsp|1.221886494;Sun2|0.83246492
negative regulation of kinase activity	GO:0033673	0.0274	3	291	63	28193	Kng1|1.273922347;Adar|0.82965207;Taf7|0.820837931
homotypic cell-cell adhesion	GO:0034109	0.0274	4	511	63	28193	Dsp|1.221886494;Kng1|1.273922347;Txk|1.251113557;Rap2b|0.725655431
negative regulation of phosphorylation	GO:0042326	0.0276	4	512	63	28193	Kng1|1.273922347;Adar|0.82965207;Taf7|0.820837931;Bak1|0.44652232
regulation of response to stimulus	GO:0048583	0.0278	16	4362	63	28193	Cga|1.253227289;Kng1|1.273922347;Pak3|1.238686565;Arhgef1|1.312161538;Txk|1.251113557;Dennd1b|1.455443816;P08932|1.359484389;Marcks|1.324321243;Bmper|1.271577463;Oxct1|0.783051985;Ifih1|0.794081985;Ppm1a|0.796898698;Shoc2|0.819858619;Bak1|0.44652232;Sox17|0.815028521;Clic2|0.789855967
phosphorus metabolic process	GO:0006793	0.0279	16	4364	63	28193	Kng1|1.273922347;Pak3|1.238686565;Txk|1.251113557;Idi1|1.207028249;Marcks|1.324321243;Bmper|1.271577463;Gapdh|1.469679982;Ckm|0.733125423;Adar|0.82965207;Ppm1a|0.796898698;Uap1|0.833226317;LOC685619|0.809884847;Gmpr|0.831822886;Rap2b|0.725655431;Taf7|0.820837931;Bak1|0.44652232
intracellular receptor signaling pathway	GO:0030522	0.0284	3	295	63	28193	Ifih1|0.794081985;Taf7|0.820837931;Med24|0.823228496
response to ethanol	GO:0045471	0.0287	3	296	63	28193	Oxct1|0.783051985;Rbp4|0.748433988;Bak1|0.44652232
tRNA threonylcarbamoyladenosine metabolic process	GO:0070525	0.0287	1	13	63	28193	LOC685619|0.809884847
regulation of neurotransmitter uptake	GO:0051580	0.0287	1	13	63	28193	Gfap|1.294608264
glucocorticoid secretion	GO:0035933	0.0287	1	13	63	28193	Pomc|1.290195633
T-helper 2 cell cytokine production	GO:0035745	0.0287	1	13	63	28193	Dennd1b|1.455443816
negative regulation of cell fate commitment	GO:0010454	0.0287	1	13	63	28193	Sox17|0.815028521
ketone catabolic process	GO:0042182	0.0287	1	13	63	28193	Oxct1|0.783051985
Schwann cell proliferation	GO:0014010	0.0287	1	13	63	28193	Gfap|1.294608264
cellular chemical homeostasis	GO:0055082	0.0287	6	1043	63	28193	Kng1|1.273922347;P08932|1.359484389;Oxct1|0.783051985;Bak1|0.44652232;Dmxl2|0.793045031;Clic2|0.789855967
cardiovascular system development	GO:0072358	0.0294	6	1049	63	28193	Dsp|1.221886494;Marcks|1.324321243;Bmper|1.271577463;Oxct1|0.783051985;Bak1|0.44652232;Sox17|0.815028521
DNA-templated transcription, initiation	GO:0006352	0.0296	2	120	63	28193	Taf7|0.820837931;Med24|0.823228496
endocrine process	GO:0050886	0.0296	2	120	63	28193	Cga|1.253227289;Pomc|1.290195633
cellular cation homeostasis	GO:0030003	0.0301	5	780	63	28193	Kng1|1.273922347;P08932|1.359484389;Bak1|0.44652232;Dmxl2|0.793045031;Clic2|0.789855967
protein modification process	GO:0036211	0.0304	17	4780	63	28193	Dsp|1.221886494;Kng1|1.273922347;Pak3|1.238686565;Txk|1.251113557;Marcks|1.324321243;Bmper|1.271577463;Gapdh|1.469679982;Adar|0.82965207;Hdac10|0.778549705;Ifih1|0.794081985;Ppm1a|0.796898698;Alg11|0.801314957;LOC685619|0.809884847;Rap2b|0.725655431;Taf7|0.820837931;Bak1|0.44652232;Med24|0.823228496
cellular protein modification process	GO:0006464	0.0304	17	4780	63	28193	Dsp|1.221886494;Kng1|1.273922347;Pak3|1.238686565;Txk|1.251113557;Marcks|1.324321243;Bmper|1.271577463;Gapdh|1.469679982;Adar|0.82965207;Hdac10|0.778549705;Ifih1|0.794081985;Ppm1a|0.796898698;Alg11|0.801314957;LOC685619|0.809884847;Rap2b|0.725655431;Taf7|0.820837931;Bak1|0.44652232;Med24|0.823228496
cellular oxidant detoxification	GO:0098869	0.0306	2	122	63	28193	Gstt1|0.822863777;Clic2|0.789855967
cellular detoxification	GO:1990748	0.0306	2	122	63	28193	Gstt1|0.822863777;Clic2|0.789855967
regulation of hydrolase activity	GO:0051336	0.0308	8	1659	63	28193	Kng1|1.273922347;Arhgef1|1.312161538;Dennd1b|1.455443816;P08932|1.359484389;Marcks|1.324321243;Arfgap1|0.76415577;Mug1|0.814523515;Bak1|0.44652232
response to UV-C	GO:0010225	0.0308	1	14	63	28193	Bak1|0.44652232
proton-transporting V-type ATPase complex assembly	GO:0070070	0.0308	1	14	63	28193	Dmxl2|0.793045031
SMAD protein complex assembly	GO:0007183	0.0308	1	14	63	28193	Ppm1a|0.796898698
vacuolar proton-transporting V-type ATPase complex assembly	GO:0070072	0.0308	1	14	63	28193	Dmxl2|0.793045031
cellular response to organic substance	GO:0071310	0.031	12	2984	63	28193	Orm1|1.255741045;Cga|1.253227289;Pak3|1.238686565;Txk|1.251113557;Marcks|1.324321243;Bmper|1.271577463;Oxct1|0.783051985;Ifih1|0.794081985;Ppm1a|0.796898698;Taf7|0.820837931;Bak1|0.44652232;Sox17|0.815028521
endothelium development	GO:0003158	0.0319	2	125	63	28193	Bmper|1.271577463;Sox17|0.815028521
dendritic spine development	GO:0060996	0.0319	2	125	63	28193	Pak3|1.238686565;Marcks|1.324321243
positive regulation of protein transport	GO:0051222	0.0325	4	539	63	28193	Oxct1|0.783051985;Ifih1|0.794081985;Ppm1a|0.796898698;Rbp4|0.748433988
regulation of peptide transport	GO:0090087	0.0325	3	311	63	28193	Oxct1|0.783051985;Ppm1a|0.796898698;Rbp4|0.748433988
regulation of peptidase activity	GO:0052547	0.0329	4	541	63	28193	Kng1|1.273922347;P08932|1.359484389;Mug1|0.814523515;Bak1|0.44652232
detoxification	GO:0098754	0.0329	2	127	63	28193	Gstt1|0.822863777;Clic2|0.789855967
cellular ion homeostasis	GO:0006873	0.0329	5	799	63	28193	Kng1|1.273922347;P08932|1.359484389;Bak1|0.44652232;Dmxl2|0.793045031;Clic2|0.789855967
cytoskeleton organization	GO:0007010	0.033	8	1681	63	28193	Dsp|1.221886494;Pak3|1.238686565;Gfap|1.294608264;Marcks|1.324321243;Gapdh|1.469679982;Pacsin1|0.806397535;Hook2|0.83042682;Sun2|0.83246492
regulation of ventricular cardiac muscle cell action potential	GO:0098911	0.033	1	15	63	28193	Dsp|1.221886494
nuclear migration	GO:0007097	0.033	1	15	63	28193	Sun2|0.83246492
rostrocaudal neural tube patterning	GO:0021903	0.033	1	15	63	28193	Sox17|0.815028521
bundle of His cell to Purkinje myocyte communication	GO:0086069	0.033	1	15	63	28193	Dsp|1.221886494
protein nitrosylation	GO:0017014	0.033	1	15	63	28193	Gapdh|1.469679982
luteinizing hormone secretion	GO:0032275	0.033	1	15	63	28193	Cga|1.253227289
positive regulation of endoplasmic reticulum unfolded protein response	GO:1900103	0.033	1	15	63	28193	Bak1|0.44652232
regulation of cardiac muscle cell action potential involved in regulation of contraction	GO:0098909	0.033	1	15	63	28193	Dsp|1.221886494
peptidyl-cysteine S-nitrosylation	GO:0018119	0.033	1	15	63	28193	Gapdh|1.469679982
establishment of nucleus localization	GO:0040023	0.033	1	15	63	28193	Sun2|0.83246492
snRNA 3'-end processing	GO:0034472	0.033	1	15	63	28193	Ints7|0.815511714
follicle-stimulating hormone secretion	GO:0046884	0.033	1	15	63	28193	Cga|1.253227289
Ras protein signal transduction	GO:0007265	0.033	4	542	63	28193	Pak3|1.238686565;Arhgef1|1.312161538;Shoc2|0.819858619;Rap2b|0.725655431
establishment of localization in cell	GO:0051649	0.0332	12	3014	63	28193	Cga|1.253227289;Dennd1b|1.455443816;Marcks|1.324321243;Oxct1|0.783051985;Pacsin1|0.806397535;Ppm1a|0.796898698;Mreg|0.825083718;Rbp4|0.748433988;Hook2|0.83042682;Bak1|0.44652232;Sun2|0.83246492;Clic2|0.789855967
intracellular steroid hormone receptor signaling pathway	GO:0030518	0.0343	2	130	63	28193	Taf7|0.820837931;Med24|0.823228496
cellular calcium ion homeostasis	GO:0006874	0.0348	4	551	63	28193	Kng1|1.273922347;P08932|1.359484389;Bak1|0.44652232;Clic2|0.789855967
regulation of dendrite morphogenesis	GO:0048814	0.0348	2	131	63	28193	Pak3|1.238686565;Marcks|1.324321243
chloride transmembrane transport	GO:1902476	0.0348	2	131	63	28193	Clic5|0.764751553;Clic2|0.789855967
response to external stimulus	GO:0009605	0.0351	12	3040	63	28193	Orm1|1.255741045;Kng1|1.273922347;Txk|1.251113557;P08932|1.359484389;Atg16l2|1.366394614;Oxct1|0.783051985;Adar|0.82965207;Ppl|0.730794051;Ifih1|0.794081985;Clic5|0.764751553;Bak1|0.44652232;Gstt1|0.822863777
post-embryonic animal morphogenesis	GO:0009886	0.0352	1	16	63	28193	Bak1|0.44652232
Rap protein signal transduction	GO:0032486	0.0352	1	16	63	28193	Rap2b|0.725655431
endodermal cell fate commitment	GO:0001711	0.0352	1	16	63	28193	Sox17|0.815028521
cell migration involved in gastrulation	GO:0042074	0.0352	1	16	63	28193	Sox17|0.815028521
auditory receptor cell stereocilium organization	GO:0060088	0.0352	1	16	63	28193	Clic5|0.764751553
regulation of ketone biosynthetic process	GO:0010566	0.0352	1	16	63	28193	Coq3|1.249044228
isoprenoid metabolic process	GO:0006720	0.0353	2	132	63	28193	Idi1|1.207028249;Rbp4|0.748433988
dendrite development	GO:0016358	0.0357	3	323	63	28193	Pak3|1.238686565;Marcks|1.324321243;Pacsin1|0.806397535
positive regulation of peptide hormone secretion	GO:0090277	0.0358	2	133	63	28193	Oxct1|0.783051985;Rbp4|0.748433988
regulation of phosphorylation	GO:0042325	0.0361	8	1711	63	28193	Kng1|1.273922347;Pak3|1.238686565;Marcks|1.324321243;Bmper|1.271577463;Adar|0.82965207;Rap2b|0.725655431;Taf7|0.820837931;Bak1|0.44652232
phosphorylation	GO:0016310	0.0365	12	3057	63	28193	Kng1|1.273922347;Pak3|1.238686565;Txk|1.251113557;Marcks|1.324321243;Bmper|1.271577463;Gapdh|1.469679982;Ckm|0.733125423;Adar|0.82965207;LOC685619|0.809884847;Rap2b|0.725655431;Taf7|0.820837931;Bak1|0.44652232
cellular localization	GO:0051641	0.0367	14	3774	63	28193	Cga|1.253227289;Pomc|1.290195633;Dennd1b|1.455443816;Marcks|1.324321243;Oxct1|0.783051985;Pacsin1|0.806397535;Ifih1|0.794081985;Ppm1a|0.796898698;Mreg|0.825083718;Rbp4|0.748433988;Hook2|0.83042682;Bak1|0.44652232;Sun2|0.83246492;Clic2|0.789855967
platelet activation	GO:0030168	0.0368	2	135	63	28193	Txk|1.251113557;Rap2b|0.725655431
regulation of cell fate specification	GO:0042659	0.0373	1	17	63	28193	Sox17|0.815028521
mesodermal cell fate commitment	GO:0001710	0.0373	1	17	63	28193	Sox17|0.815028521
dosage compensation by inactivation of X chromosome	GO:0009048	0.0373	1	17	63	28193	Upf1|1.238720864
histone mRNA metabolic process	GO:0008334	0.0373	1	17	63	28193	Upf1|1.238720864
negative regulation of release of sequestered calcium ion into cytosol	GO:0051280	0.0373	1	17	63	28193	Clic2|0.789855967
adaptive thermogenesis	GO:1990845	0.0373	1	17	63	28193	Clic5|0.764751553
regulation of response to interferon-gamma	GO:0060330	0.0373	1	17	63	28193	Txk|1.251113557
maintenance of protein location in nucleus	GO:0051457	0.0373	1	17	63	28193	Sun2|0.83246492
positive regulation of sequestering of calcium ion	GO:0051284	0.0373	1	17	63	28193	Clic2|0.789855967
cytoskeletal anchoring at nuclear membrane	GO:0090286	0.0373	1	17	63	28193	Sun2|0.83246492
regulation of interferon-gamma-mediated signaling pathway	GO:0060334	0.0373	1	17	63	28193	Txk|1.251113557
protein phosphorylation	GO:0006468	0.0373	10	2379	63	28193	Kng1|1.273922347;Pak3|1.238686565;Txk|1.251113557;Marcks|1.324321243;Bmper|1.271577463;Adar|0.82965207;LOC685619|0.809884847;Rap2b|0.725655431;Taf7|0.820837931;Bak1|0.44652232
regulation of multicellular organismal process	GO:0051239	0.0377	13	3427	63	28193	Dsp|1.221886494;Cga|1.253227289;Kng1|1.273922347;Pak3|1.238686565;Gfap|1.294608264;Pomc|1.290195633;Txk|1.251113557;P08932|1.359484389;Marcks|1.324321243;Bmper|1.271577463;Pacsin1|0.806397535;Ifih1|0.794081985;Sox17|0.815028521
positive regulation of peptide secretion	GO:0002793	0.0383	2	138	63	28193	Oxct1|0.783051985;Rbp4|0.748433988
calcium ion homeostasis	GO:0055074	0.0388	4	571	63	28193	Kng1|1.273922347;P08932|1.359484389;Bak1|0.44652232;Clic2|0.789855967
negative regulation of endopeptidase activity	GO:0010951	0.0394	3	336	63	28193	Kng1|1.273922347;P08932|1.359484389;Mug1|0.814523515
melanosome transport	GO:0032402	0.0395	1	18	63	28193	Mreg|0.825083718
proton-transporting two-sector ATPase complex assembly	GO:0070071	0.0395	1	18	63	28193	Dmxl2|0.793045031
cellular response to exogenous dsRNA	GO:0071360	0.0395	1	18	63	28193	Ifih1|0.794081985
nucleotide-sugar biosynthetic process	GO:0009226	0.0395	1	18	63	28193	Uap1|0.833226317
mRNA transcription from RNA polymerase II promoter	GO:0042789	0.0395	1	18	63	28193	Sox17|0.815028521
auditory receptor cell morphogenesis	GO:0002093	0.0395	1	18	63	28193	Clic5|0.764751553
endothelial cell proliferation	GO:0001935	0.0398	2	141	63	28193	Kng1|1.273922347;Bmper|1.271577463
negative regulation of transferase activity	GO:0051348	0.04	3	338	63	28193	Kng1|1.273922347;Adar|0.82965207;Taf7|0.820837931
chemical homeostasis	GO:0048878	0.0408	7	1438	63	28193	Kng1|1.273922347;P08932|1.359484389;Oxct1|0.783051985;Rbp4|0.748433988;Bak1|0.44652232;Dmxl2|0.793045031;Clic2|0.789855967
positive regulation of macromolecule metabolic process	GO:0010604	0.0409	13	3468	63	28193	Ubap2l|1.240124012;Kng1|1.273922347;Pak3|1.238686565;Txk|1.251113557;Marcks|1.324321243;Bmper|1.271577463;Elof1|1.212872527;Ppm1a|0.796898698;Rap2b|0.725655431;Taf7|0.820837931;Bak1|0.44652232;Med24|0.823228496;Sox17|0.815028521
regulation of corticosteroid hormone secretion	GO:2000846	0.0416	1	19	63	28193	Pomc|1.290195633
maintenance of gastrointestinal epithelium	GO:0030277	0.0416	1	19	63	28193	Rbp4|0.748433988
post-embryonic animal organ development	GO:0048569	0.0416	1	19	63	28193	Bak1|0.44652232
blood vessel endothelial cell proliferation involved in sprouting angiogenesis	GO:0002043	0.0416	1	19	63	28193	Bmper|1.271577463
peptidyl-threonine dephosphorylation	GO:0035970	0.0416	1	19	63	28193	Ppm1a|0.796898698
positive regulation of glucose import in response to insulin stimulus	GO:2001275	0.0416	1	19	63	28193	Marcks|1.324321243
dosage compensation	GO:0007549	0.0416	1	19	63	28193	Upf1|1.238720864
establishment or maintenance of transmembrane electrochemical gradient	GO:0010248	0.0416	1	19	63	28193	Bak1|0.44652232
viral RNA genome replication	GO:0039694	0.0416	1	19	63	28193	Atg16l2|1.366394614
positive regulation of gene expression, epigenetic	GO:0045815	0.0416	1	19	63	28193	Elof1|1.212872527
pigment granule transport	GO:0051904	0.0416	1	19	63	28193	Mreg|0.825083718
thymocyte apoptotic process	GO:0070242	0.0416	1	19	63	28193	Bak1|0.44652232
protein stabilization	GO:0050821	0.0418	2	145	63	28193	Gapdh|1.469679982;Sox17|0.815028521
cellular divalent inorganic cation homeostasis	GO:0072503	0.0418	4	585	63	28193	Kng1|1.273922347;P08932|1.359484389;Bak1|0.44652232;Clic2|0.789855967
organic hydroxy compound metabolic process	GO:1901615	0.0418	4	585	63	28193	Cga|1.253227289;Coq3|1.249044228;Idi1|1.207028249;Rbp4|0.748433988
protein processing	GO:0016485	0.0421	3	345	63	28193	F9|1.220132497;Kng1|1.273922347;Bak1|0.44652232
negative regulation of cellular response to growth factor stimulus	GO:0090288	0.0424	2	146	63	28193	Bmper|1.271577463;Ppm1a|0.796898698
tissue development	GO:0009888	0.0429	9	2100	63	28193	Dsp|1.221886494;Txk|1.251113557;Marcks|1.324321243;Bmper|1.271577463;Oxct1|0.783051985;Mreg|0.825083718;Clic5|0.764751553;Bak1|0.44652232;Sox17|0.815028521
peptidyl-amino acid modification	GO:0018193	0.0434	7	1458	63	28193	Txk|1.251113557;Gapdh|1.469679982;Ifih1|0.794081985;Rap2b|0.725655431;Taf7|0.820837931;Bak1|0.44652232;Med24|0.823228496
establishment of melanosome localization	GO:0032401	0.0438	1	20	63	28193	Mreg|0.825083718
negative regulation of calcium ion transport into cytosol	GO:0010523	0.0438	1	20	63	28193	Clic2|0.789855967
negative regulation of histone acetylation	GO:0035067	0.0438	1	20	63	28193	Taf7|0.820837931
corticosteroid hormone secretion	GO:0035930	0.0438	1	20	63	28193	Pomc|1.290195633
polyamine biosynthetic process	GO:0006596	0.0438	1	20	63	28193	LOC100912604|0.827755827
cell surface receptor signaling pathway involved in heart development	GO:0061311	0.0438	1	20	63	28193	Sox17|0.815028521
regulation of tumor necrosis factor secretion	GO:1904467	0.0438	1	20	63	28193	Ifih1|0.794081985
regulation of transcription involved in cell fate commitment	GO:0060850	0.0438	1	20	63	28193	Sox17|0.815028521
regulation of hormone secretion	GO:0046883	0.0439	3	351	63	28193	Pomc|1.290195633;Oxct1|0.783051985;Rbp4|0.748433988
positive regulation of defense response	GO:0031349	0.0455	3	356	63	28193	Kng1|1.273922347;Txk|1.251113557;Ifih1|0.794081985
negative regulation of peptidase activity	GO:0010466	0.0455	3	356	63	28193	Kng1|1.273922347;P08932|1.359484389;Mug1|0.814523515
positive regulation of protein export from nucleus	GO:0046827	0.0459	1	21	63	28193	Ppm1a|0.796898698
ubiquinone biosynthetic process	GO:0006744	0.0459	1	21	63	28193	Coq3|1.249044228
quinone biosynthetic process	GO:1901663	0.0459	1	21	63	28193	Coq3|1.249044228
female genitalia development	GO:0030540	0.0459	1	21	63	28193	Bak1|0.44652232
positive regulation of interferon-alpha production	GO:0032727	0.0459	1	21	63	28193	Ifih1|0.794081985
morphogenesis of an endothelium	GO:0003159	0.0459	1	21	63	28193	Sox17|0.815028521
establishment of pigment granule localization	GO:0051905	0.0459	1	21	63	28193	Mreg|0.825083718
tumor necrosis factor secretion	GO:1990774	0.0459	1	21	63	28193	Ifih1|0.794081985
melanosome localization	GO:0032400	0.0459	1	21	63	28193	Mreg|0.825083718
positive regulation of glial cell proliferation	GO:0060252	0.0459	1	21	63	28193	Gfap|1.294608264
response to organic substance	GO:0010033	0.0466	15	4271	63	28193	Orm1|1.255741045;Cga|1.253227289;Pak3|1.238686565;Txk|1.251113557;Marcks|1.324321243;Bmper|1.271577463;Oxct1|0.783051985;Adar|0.82965207;Ifih1|0.794081985;Ppm1a|0.796898698;Rbp4|0.748433988;Taf7|0.820837931;Bak1|0.44652232;Gstt1|0.822863777;Sox17|0.815028521
columnar/cuboidal epithelial cell differentiation	GO:0002065	0.0466	2	154	63	28193	Mreg|0.825083718;Clic5|0.764751553
circulatory system development	GO:0072359	0.0479	6	1181	63	28193	Dsp|1.221886494;Marcks|1.324321243;Bmper|1.271577463;Oxct1|0.783051985;Bak1|0.44652232;Sox17|0.815028521
pigment granule localization	GO:0051875	0.048	1	22	63	28193	Mreg|0.825083718
B cell apoptotic process	GO:0001783	0.048	1	22	63	28193	Bak1|0.44652232
signal transduction involved in regulation of gene expression	GO:0023019	0.048	1	22	63	28193	Sox17|0.815028521
negative regulation of NF-kappaB import into nucleus	GO:0042347	0.048	1	22	63	28193	Ppm1a|0.796898698
fibroblast apoptotic process	GO:0044346	0.048	1	22	63	28193	Bak1|0.44652232
ubiquinone metabolic process	GO:0006743	0.048	1	22	63	28193	Coq3|1.249044228
negative regulation of NIK/NF-kappaB signaling	GO:1901223	0.048	1	22	63	28193	Ppm1a|0.796898698
vacuolar acidification	GO:0007035	0.048	1	22	63	28193	Dmxl2|0.793045031
gliogenesis	GO:0042063	0.0487	3	366	63	28193	Gfap|1.294608264;Hdac10|0.778549705;Sun2|0.83246492
divalent inorganic cation homeostasis	GO:0072507	0.0487	4	615	63	28193	Kng1|1.273922347;P08932|1.359484389;Bak1|0.44652232;Clic2|0.789855967
signal release	GO:0023061	0.0487	4	615	63	28193	Cga|1.253227289;Pomc|1.290195633;Oxct1|0.783051985;Rbp4|0.748433988
cation homeostasis	GO:0055080	0.0492	5	893	63	28193	Kng1|1.273922347;P08932|1.359484389;Bak1|0.44652232;Dmxl2|0.793045031;Clic2|0.789855967
regulation of receptor activity	GO:0010469	0.0493	2	159	63	28193	Cga|1.253227289;Clic2|0.789855967
epithelium development	GO:0060429	0.0494	6	1190	63	28193	Dsp|1.221886494;Bmper|1.271577463;Mreg|0.825083718;Clic5|0.764751553;Bak1|0.44652232;Sox17|0.815028521
protein maturation	GO:0051604	0.0497	3	369	63	28193	F9|1.220132497;Kng1|1.273922347;Bak1|0.44652232
chloride transport	GO:0006821	0.0499	2	160	63	28193	Clic5|0.764751553;Clic2|0.789855967
cytoplasmic pattern recognition receptor signaling pathway in response to virus	GO:0039528	0.0502	1	23	63	28193	Ifih1|0.794081985
thyroid hormone generation	GO:0006590	0.0502	1	23	63	28193	Cga|1.253227289
gonadotropin secretion	GO:0032274	0.0502	1	23	63	28193	Cga|1.253227289
response to interferon-alpha	GO:0035455	0.0502	1	23	63	28193	Adar|0.82965207
response to selenium ion	GO:0010269	0.0502	1	23	63	28193	Gstt1|0.822863777
cellular response to chemical stimulus	GO:0070887	0.0517	13	3589	63	28193	Orm1|1.255741045;Cga|1.253227289;Pak3|1.238686565;Txk|1.251113557;Marcks|1.324321243;Bmper|1.271577463;Oxct1|0.783051985;Ifih1|0.794081985;Ppm1a|0.796898698;Taf7|0.820837931;Bak1|0.44652232;Gstt1|0.822863777;Sox17|0.815028521
endoplasmic reticulum calcium ion homeostasis	GO:0032469	0.0523	1	24	63	28193	Bak1|0.44652232
interferon-gamma-mediated signaling pathway	GO:0060333	0.0523	1	24	63	28193	Txk|1.251113557
neurotransmitter uptake	GO:0001504	0.0523	1	24	63	28193	Gfap|1.294608264
mRNA transcription	GO:0009299	0.0523	1	24	63	28193	Sox17|0.815028521
positive regulation of fibroblast migration	GO:0010763	0.0523	1	24	63	28193	Pak3|1.238686565
CD4-positive, alpha-beta T cell cytokine production	GO:0035743	0.0523	1	24	63	28193	Dennd1b|1.455443816
positive regulation of transport	GO:0051050	0.0528	6	1210	63	28193	Marcks|1.324321243;Oxct1|0.783051985;Ifih1|0.794081985;Ppm1a|0.796898698;Rbp4|0.748433988;Bak1|0.44652232
heart development	GO:0007507	0.0529	4	632	63	28193	Dsp|1.221886494;Marcks|1.324321243;Oxct1|0.783051985;Sox17|0.815028521
endocrine system development	GO:0035270	0.0533	2	166	63	28193	Cga|1.253227289;Bak1|0.44652232
inorganic anion transmembrane transport	GO:0098661	0.0533	2	166	63	28193	Clic5|0.764751553;Clic2|0.789855967
inorganic ion homeostasis	GO:0098771	0.0537	5	916	63	28193	Kng1|1.273922347;P08932|1.359484389;Bak1|0.44652232;Dmxl2|0.793045031;Clic2|0.789855967
organic substance biosynthetic process	GO:1901576	0.0538	24	7907	63	28193	Cga|1.253227289;Pak3|1.238686565;Txk|1.251113557;Upf1|1.238720864;Coq3|1.249044228;Idi1|1.207028249;Rps11|1.251508698;Bmper|1.271577463;Atg16l2|1.366394614;Gapdh|1.469679982;Elof1|1.212872527;Ckm|0.733125423;Adar|0.82965207;Polr1c|0.697565697;Hdac10|0.778549705;Commd6|0.804490988;Ppm1a|0.796898698;Alg11|0.801314957;Uap1|0.833226317;Rbp4|0.748433988;LOC100912604|0.827755827;Taf7|0.820837931;Med24|…
cellular homeostasis	GO:0019725	0.0544	6	1219	63	28193	Kng1|1.273922347;P08932|1.359484389;Oxct1|0.783051985;Bak1|0.44652232;Dmxl2|0.793045031;Clic2|0.789855967
positive regulation of protein autophosphorylation	GO:0031954	0.0544	1	25	63	28193	Rap2b|0.725655431
regulation of interferon-alpha production	GO:0032647	0.0544	1	25	63	28193	Ifih1|0.794081985
epithelial structure maintenance	GO:0010669	0.0544	1	25	63	28193	Rbp4|0.748433988
membrane tubulation	GO:0097320	0.0544	1	25	63	28193	Pacsin1|0.806397535
regulation of release of sequestered calcium ion into cytosol by sarcoplasmic reticulum	GO:0010880	0.0544	1	25	63	28193	Clic2|0.789855967
telencephalon glial cell migration	GO:0022030	0.0544	1	25	63	28193	Sun2|0.83246492
regulation of ryanodine-sensitive calcium-release channel activity	GO:0060314	0.0544	1	25	63	28193	Clic2|0.789855967
auditory receptor cell development	GO:0060117	0.0544	1	25	63	28193	Clic5|0.764751553
cellular response to growth hormone stimulus	GO:0071378	0.0544	1	25	63	28193	Orm1|1.255741045
cerebral cortex radial glia guided migration	GO:0021801	0.0544	1	25	63	28193	Sun2|0.83246492
histone acetylation	GO:0016573	0.0544	2	168	63	28193	Taf7|0.820837931;Med24|0.823228496
regulation of hormone levels	GO:0010817	0.0546	4	639	63	28193	Cga|1.253227289;Pomc|1.290195633;Oxct1|0.783051985;Rbp4|0.748433988
positive regulation of neurogenesis	GO:0050769	0.0564	4	646	63	28193	Pak3|1.238686565;Gfap|1.294608264;Marcks|1.324321243;Pacsin1|0.806397535
amine biosynthetic process	GO:0009309	0.0565	1	26	63	28193	LOC100912604|0.827755827
regulation of glucose import in response to insulin stimulus	GO:2001273	0.0565	1	26	63	28193	Marcks|1.324321243
negative regulation of calcium ion import	GO:0090281	0.0565	1	26	63	28193	Clic2|0.789855967
positive regulation of interleukin-6 secretion	GO:2000778	0.0565	1	26	63	28193	Ifih1|0.794081985
interferon-alpha production	GO:0032607	0.0565	1	26	63	28193	Ifih1|0.794081985
cellular biogenic amine biosynthetic process	GO:0042401	0.0565	1	26	63	28193	LOC100912604|0.827755827
negative regulation of calcium-mediated signaling	GO:0050849	0.0565	1	26	63	28193	Clic2|0.789855967
regulation of endoplasmic reticulum unfolded protein response	GO:1900101	0.0565	1	26	63	28193	Bak1|0.44652232
regulation of protein homodimerization activity	GO:0043496	0.0565	1	26	63	28193	Bak1|0.44652232
glycerol metabolic process	GO:0006071	0.0565	1	26	63	28193	Coq3|1.249044228
small molecule biosynthetic process	GO:0044283	0.0567	4	647	63	28193	Coq3|1.249044228;Idi1|1.207028249;Gapdh|1.469679982;Rbp4|0.748433988
cellular response to radiation	GO:0071478	0.0567	2	172	63	28193	Bak1|0.44652232;Ints7|0.815511714
cytoskeleton-dependent intracellular transport	GO:0030705	0.0567	2	172	63	28193	Hook2|0.83042682;Sun2|0.83246492
response to retinoic acid	GO:0032526	0.0567	2	172	63	28193	Orm1|1.255741045;Rbp4|0.748433988
immune response-activating signal transduction	GO:0002757	0.0568	3	390	63	28193	Txk|1.251113557;Dennd1b|1.455443816;Ifih1|0.794081985
internal peptidyl-lysine acetylation	GO:0018393	0.0573	2	173	63	28193	Taf7|0.820837931;Med24|0.823228496
sensory organ development	GO:0007423	0.0577	4	651	63	28193	Bmper|1.271577463;Rbp4|0.748433988;Clic5|0.764751553;Bak1|0.44652232
Notch signaling pathway	GO:0007219	0.0585	2	175	63	28193	Dtx3|0.523577955;Epn1|0.81275911
response to dietary excess	GO:0002021	0.0586	1	27	63	28193	Clic5|0.764751553
negative regulation of embryonic development	GO:0045992	0.0586	1	27	63	28193	Sox17|0.815028521
negative regulation of peptidyl-lysine acetylation	GO:2000757	0.0586	1	27	63	28193	Taf7|0.820837931
negative regulation of phosphorus metabolic process	GO:0010563	0.0588	4	655	63	28193	Kng1|1.273922347;Adar|0.82965207;Taf7|0.820837931;Bak1|0.44652232
negative regulation of phosphate metabolic process	GO:0045936	0.0588	4	655	63	28193	Kng1|1.273922347;Adar|0.82965207;Taf7|0.820837931;Bak1|0.44652232
positive regulation of neuron projection development	GO:0010976	0.0589	3	396	63	28193	Pak3|1.238686565;Marcks|1.324321243;Pacsin1|0.806397535
regulation of neuron projection development	GO:0010975	0.059	4	656	63	28193	Pak3|1.238686565;Gfap|1.294608264;Marcks|1.324321243;Pacsin1|0.806397535
positive regulation of hormone secretion	GO:0046887	0.0591	2	176	63	28193	Oxct1|0.783051985;Rbp4|0.748433988
peptidyl-lysine modification	GO:0018205	0.0596	3	398	63	28193	Ifih1|0.794081985;Taf7|0.820837931;Med24|0.823228496
actin filament-based process	GO:0030029	0.0601	5	946	63	28193	Dsp|1.221886494;Pak3|1.238686565;Marcks|1.324321243;Pacsin1|0.806397535;Sun2|0.83246492
negative regulation of cellular protein metabolic process	GO:0032269	0.0602	6	1251	63	28193	Kng1|1.273922347;P08932|1.359484389;Adar|0.82965207;Mug1|0.814523515;Taf7|0.820837931;Bak1|0.44652232
steroid biosynthetic process	GO:0006694	0.0603	2	178	63	28193	Cga|1.253227289;Idi1|1.207028249
positive regulation of steroid biosynthetic process	GO:0010893	0.0607	1	28	63	28193	Cga|1.253227289
negative regulation of chromatin modification	GO:1903309	0.0607	1	28	63	28193	Taf7|0.820837931
centrosome localization	GO:0051642	0.0607	1	28	63	28193	Sun2|0.83246492
positive regulation of protein processing	GO:0010954	0.0607	1	28	63	28193	Kng1|1.273922347
ventricular cardiac muscle cell action potential	GO:0086005	0.0607	1	28	63	28193	Dsp|1.221886494
nucleus localization	GO:0051647	0.0607	1	28	63	28193	Sun2|0.83246492
glucose import in response to insulin stimulus	GO:0044381	0.0607	1	28	63	28193	Marcks|1.324321243
single-organism metabolic process	GO:0044710	0.0608	21	6780	63	28193	Cga|1.253227289;Kng1|1.273922347;Pak3|1.238686565;Upf1|1.238720864;Coq3|1.249044228;Idi1|1.207028249;Bmper|1.271577463;Atg16l2|1.366394614;Gapdh|1.469679982;Oxct1|0.783051985;Hdac10|0.778549705;Alg11|0.801314957;Uap1|0.833226317;Rbp4|0.748433988;Gmpr|0.831822886;Mtfr1l|0.794062694;Taf7|0.820837931;Clic5|0.764751553;Med24|0.823228496;Gstt1|0.822863777;Clic2|0.789855967
central nervous system development	GO:0007417	0.0609	6	1255	63	28193	Gfap|1.294608264;Marcks|1.324321243;Oxct1|0.783051985;Hdac10|0.778549705;Bak1|0.44652232;Sun2|0.83246492
sulfur compound metabolic process	GO:0006790	0.0611	3	402	63	28193	Clic5|0.764751553;Gstt1|0.822863777;Clic2|0.789855967
alcohol metabolic process	GO:0006066	0.0611	3	402	63	28193	Coq3|1.249044228;Idi1|1.207028249;Rbp4|0.748433988
single-organism cellular process	GO:0044763	0.0611	46	17746	63	28193	Ubap2l|1.240124012;Dsp|1.221886494;Cga|1.253227289;Adgre1|1.421341125;Kng1|1.273922347;Pak3|1.238686565;Gfap|1.294608264;Arhgef1|1.312161538;Pomc|1.290195633;Avl9|1.202885048;Txk|1.251113557;Upf1|1.238720864;P08932|1.359484389;Coq3|1.249044228;Idi1|1.207028249;Rps11|1.251508698;Marcks|1.324321243;Bmper|1.271577463;Atg16l2|1.366394614;Gapdh|1.469679982;Oxct1|0.783051985;Pacsin1|0.806397535;Adar|0.…
RNA catabolic process	GO:0006401	0.0615	2	180	63	28193	Upf1|1.238720864;Rnaset2|0.65792193
ameboidal-type cell migration	GO:0001667	0.0618	3	404	63	28193	Pak3|1.238686565;Bmper|1.271577463;Sox17|0.815028521
epidermal cell differentiation	GO:0009913	0.0621	2	181	63	28193	Dsp|1.221886494;Clic5|0.764751553
transport	GO:0006810	0.0625	20	6399	63	28193	Orm1|1.255741045;Cga|1.253227289;Gfap|1.294608264;Pomc|1.290195633;Dennd1b|1.455443816;Marcks|1.324321243;Oxct1|0.783051985;Pacsin1|0.806397535;LOC259245|0.762137248;Ifih1|0.794081985;Ppm1a|0.796898698;Mreg|0.825083718;Rbp4|0.748433988;Epn1|0.81275911;Arfgap1|0.76415577;Hook2|0.83042682;Clic5|0.764751553;Bak1|0.44652232;Sun2|0.83246492;Clic2|0.789855967
response to toxic substance	GO:0009636	0.0625	3	406	63	28193	Bak1|0.44652232;Gstt1|0.822863777;Clic2|0.789855967
BMP signaling pathway	GO:0030509	0.0627	2	182	63	28193	Bmper|1.271577463;Ppm1a|0.796898698
positive regulation of protein maturation	GO:1903319	0.0628	1	29	63	28193	Kng1|1.273922347
melanocyte differentiation	GO:0030318	0.0628	1	29	63	28193	Mreg|0.825083718
alditol metabolic process	GO:0019400	0.0628	1	29	63	28193	Coq3|1.249044228
snRNA processing	GO:0016180	0.0628	1	29	63	28193	Ints7|0.815511714
response to nutrient	GO:0007584	0.0629	3	407	63	28193	Orm1|1.255741045;Oxct1|0.783051985;Gstt1|0.822863777
calcium ion transport into cytosol	GO:0060402	0.0633	2	183	63	28193	Bak1|0.44652232;Clic2|0.789855967
negative regulation of signal transduction	GO:0009968	0.0636	6	1269	63	28193	Kng1|1.273922347;Arhgef1|1.312161538;Bmper|1.271577463;Ppm1a|0.796898698;Sox17|0.815028521;Clic2|0.789855967
biosynthetic process	GO:0009058	0.0638	24	8039	63	28193	Cga|1.253227289;Pak3|1.238686565;Txk|1.251113557;Upf1|1.238720864;Coq3|1.249044228;Idi1|1.207028249;Rps11|1.251508698;Bmper|1.271577463;Atg16l2|1.366394614;Gapdh|1.469679982;Elof1|1.212872527;Ckm|0.733125423;Adar|0.82965207;Polr1c|0.697565697;Hdac10|0.778549705;Commd6|0.804490988;Ppm1a|0.796898698;Alg11|0.801314957;Uap1|0.833226317;Rbp4|0.748433988;LOC100912604|0.827755827;Taf7|0.820837931;Med24|…
internal protein amino acid acetylation	GO:0006475	0.0639	2	184	63	28193	Taf7|0.820837931;Med24|0.823228496
peptidyl-lysine acetylation	GO:0018394	0.0639	2	184	63	28193	Taf7|0.820837931;Med24|0.823228496
regulation of cellular protein metabolic process	GO:0032268	0.0647	11	2980	63	28193	Kng1|1.273922347;Pak3|1.238686565;P08932|1.359484389;Marcks|1.324321243;Bmper|1.271577463;Gapdh|1.469679982;Adar|0.82965207;Mug1|0.814523515;Rap2b|0.725655431;Taf7|0.820837931;Bak1|0.44652232
positive regulation of release of cytochrome c from mitochondria	GO:0090200	0.0649	1	30	63	28193	Bak1|0.44652232
mitochondrial fusion	GO:0008053	0.0649	1	30	63	28193	Bak1|0.44652232
quinone metabolic process	GO:1901661	0.0649	1	30	63	28193	Coq3|1.249044228
positive regulation of interferon-beta production	GO:0032728	0.0649	1	30	63	28193	Ifih1|0.794081985
regulation of cardiac muscle cell action potential	GO:0098901	0.0649	1	30	63	28193	Dsp|1.221886494
chronic inflammatory response	GO:0002544	0.0649	1	30	63	28193	Orm1|1.255741045
regulation of blood vessel size	GO:0050880	0.0657	2	187	63	28193	Kng1|1.273922347;P08932|1.359484389
regulation of tube size	GO:0035150	0.0663	2	188	63	28193	Kng1|1.273922347;P08932|1.359484389
negative regulation of protein modification process	GO:0031400	0.0664	4	683	63	28193	Kng1|1.273922347;Adar|0.82965207;Taf7|0.820837931;Bak1|0.44652232
immune response-regulating signaling pathway	GO:0002764	0.0666	3	417	63	28193	Txk|1.251113557;Dennd1b|1.455443816;Ifih1|0.794081985
polyamine metabolic process	GO:0006595	0.067	1	31	63	28193	LOC100912604|0.827755827
positive regulation of viral genome replication	GO:0045070	0.067	1	31	63	28193	Adar|0.82965207
B cell homeostasis	GO:0001782	0.067	1	31	63	28193	Bak1|0.44652232
negative regulation of peptidyl-serine phosphorylation	GO:0033137	0.067	1	31	63	28193	Bak1|0.44652232
maintenance of protein localization in organelle	GO:0072595	0.067	1	31	63	28193	Sun2|0.83246492
positive regulation of signal transduction	GO:0009967	0.0679	7	1615	63	28193	Kng1|1.273922347;Pak3|1.238686565;Txk|1.251113557;Bmper|1.271577463;Ppm1a|0.796898698;Shoc2|0.819858619;Bak1|0.44652232
response to nutrient levels	GO:0031667	0.0682	5	982	63	28193	Orm1|1.255741045;Atg16l2|1.366394614;Oxct1|0.783051985;Clic5|0.764751553;Gstt1|0.822863777
ion homeostasis	GO:0050801	0.0689	5	985	63	28193	Kng1|1.273922347;P08932|1.359484389;Bak1|0.44652232;Dmxl2|0.793045031;Clic2|0.789855967
apoptotic process involved in morphogenesis	GO:0060561	0.0691	1	32	63	28193	Bak1|0.44652232
thyroid hormone metabolic process	GO:0042403	0.0691	1	32	63	28193	Cga|1.253227289
thyroid gland development	GO:0030878	0.0691	1	32	63	28193	Cga|1.253227289
release of sequestered calcium ion into cytosol by sarcoplasmic reticulum	GO:0014808	0.0691	1	32	63	28193	Clic2|0.789855967
dendrite morphogenesis	GO:0048813	0.07	2	194	63	28193	Pak3|1.238686565;Marcks|1.324321243
cellular metal ion homeostasis	GO:0006875	0.071	4	699	63	28193	Kng1|1.273922347;P08932|1.359484389;Bak1|0.44652232;Clic2|0.789855967
regulation of cell fate commitment	GO:0010453	0.0712	1	33	63	28193	Sox17|0.815028521
cytoplasmic pattern recognition receptor signaling pathway	GO:0002753	0.0712	1	33	63	28193	Ifih1|0.794081985
cell fate commitment involved in formation of primary germ layer	GO:0060795	0.0712	1	33	63	28193	Sox17|0.815028521
negative regulation of protein acetylation	GO:1901984	0.0712	1	33	63	28193	Taf7|0.820837931
RNA polymerase II transcriptional preinitiation complex assembly	GO:0051123	0.0712	1	33	63	28193	Taf7|0.820837931
astrocyte development	GO:0014002	0.0712	1	33	63	28193	Gfap|1.294608264
regulation of cytoplasmic transport	GO:1903649	0.0716	3	430	63	28193	Ppm1a|0.796898698;Bak1|0.44652232;Clic2|0.789855967
cytosolic calcium ion transport	GO:0060401	0.0719	2	197	63	28193	Bak1|0.44652232;Clic2|0.789855967
adaptive immune response	GO:0002250	0.072	3	431	63	28193	Adgre1|1.421341125;Txk|1.251113557;Dennd1b|1.455443816
organelle organization	GO:0006996	0.0722	15	4537	63	28193	Dsp|1.221886494;Pak3|1.238686565;Gfap|1.294608264;Marcks|1.324321243;Atg16l2|1.366394614;Gapdh|1.469679982;Elof1|1.212872527;Pacsin1|0.806397535;Hdac10|0.778549705;Mtfr1l|0.794062694;Taf7|0.820837931;Hook2|0.83042682;Bak1|0.44652232;Med24|0.823228496;Sun2|0.83246492
response to BMP	GO:0071772	0.0725	2	198	63	28193	Bmper|1.271577463;Ppm1a|0.796898698
cellular response to BMP stimulus	GO:0071773	0.0725	2	198	63	28193	Bmper|1.271577463;Ppm1a|0.796898698
animal organ regeneration	GO:0031100	0.0732	2	199	63	28193	Orm1|1.255741045;Bak1|0.44652232
calcium ion transport from endoplasmic reticulum to cytosol	GO:1903514	0.0733	1	34	63	28193	Clic2|0.789855967
nuclear-transcribed mRNA catabolic process, nonsense-mediated decay	GO:0000184	0.0733	1	34	63	28193	Upf1|1.238720864
positive regulation of skeletal muscle tissue development	GO:0048643	0.0733	1	34	63	28193	Sox17|0.815028521
regulation of steroid hormone secretion	GO:2000831	0.0733	1	34	63	28193	Pomc|1.290195633
negative regulation of protein metabolic process	GO:0051248	0.0739	6	1320	63	28193	Kng1|1.273922347;P08932|1.359484389;Adar|0.82965207;Mug1|0.814523515;Taf7|0.820837931;Bak1|0.44652232
negative regulation of cellular process	GO:0048523	0.0753	17	5343	63	28193	Kng1|1.273922347;Gfap|1.294608264;Arhgef1|1.312161538;P08932|1.359484389;Bmper|1.271577463;Adar|0.82965207;Hdac10|0.778549705;Commd6|0.804490988;Ppm1a|0.796898698;Mug1|0.814523515;Rap2b|0.725655431;Taf7|0.820837931;Bak1|0.44652232;Med24|0.823228496;Sox17|0.815028521;Ints7|0.815511714;Clic2|0.789855967
mannosylation	GO:0097502	0.0754	1	35	63	28193	Alg11|0.801314957
vesicle-mediated transport between endosomal compartments	GO:0098927	0.0754	1	35	63	28193	Hook2|0.83042682
histone H3 deacetylation	GO:0070932	0.0754	1	35	63	28193	Hdac10|0.778549705
vacuole organization	GO:0007033	0.0757	2	203	63	28193	Atg16l2|1.366394614;Hook2|0.83042682
positive regulation of multicellular organismal process	GO:0051240	0.0761	8	1999	63	28193	Pak3|1.238686565;Gfap|1.294608264;Txk|1.251113557;Marcks|1.324321243;Bmper|1.271577463;Pacsin1|0.806397535;Ifih1|0.794081985;Sox17|0.815028521
response to extracellular stimulus	GO:0009991	0.0765	5	1016	63	28193	Orm1|1.255741045;Atg16l2|1.366394614;Oxct1|0.783051985;Clic5|0.764751553;Gstt1|0.822863777
negative regulation of response to stimulus	GO:0048585	0.077	7	1664	63	28193	Kng1|1.273922347;Arhgef1|1.312161538;P08932|1.359484389;Bmper|1.271577463;Ppm1a|0.796898698;Sox17|0.815028521;Clic2|0.789855967
interleukin-6 secretion	GO:0072604	0.0774	1	36	63	28193	Ifih1|0.794081985
acute inflammatory response to antigenic stimulus	GO:0002438	0.0774	1	36	63	28193	Orm1|1.255741045
inner ear receptor stereocilium organization	GO:0060122	0.0774	1	36	63	28193	Clic5|0.764751553
cerebral cortex radially oriented cell migration	GO:0021799	0.0774	1	36	63	28193	Sun2|0.83246492
positive regulation of nervous system development	GO:0051962	0.0776	4	721	63	28193	Pak3|1.238686565;Gfap|1.294608264;Marcks|1.324321243;Pacsin1|0.806397535
negative regulation of response to wounding	GO:1903035	0.0783	2	207	63	28193	Kng1|1.273922347;P08932|1.359484389
biological regulation	GO:0065007	0.0783	44	17028	63	28193	Ubap2l|1.240124012;Orm1|1.255741045;Dsp|1.221886494;Cga|1.253227289;Adgre1|1.421341125;F9|1.220132497;Kng1|1.273922347;Pak3|1.238686565;Gfap|1.294608264;Arhgef1|1.312161538;Pomc|1.290195633;Txk|1.251113557;Upf1|1.238720864;Dennd1b|1.455443816;P08932|1.359484389;Coq3|1.249044228;Marcks|1.324321243;Bmper|1.271577463;Gapdh|1.469679982;Elof1|1.212872527;Oxct1|0.783051985;Pacsin1|0.806397535;Adar|0.82…
establishment of localization	GO:0051234	0.0788	20	6572	63	28193	Orm1|1.255741045;Cga|1.253227289;Gfap|1.294608264;Pomc|1.290195633;Dennd1b|1.455443816;Marcks|1.324321243;Oxct1|0.783051985;Pacsin1|0.806397535;LOC259245|0.762137248;Ifih1|0.794081985;Ppm1a|0.796898698;Mreg|0.825083718;Rbp4|0.748433988;Epn1|0.81275911;Arfgap1|0.76415577;Hook2|0.83042682;Clic5|0.764751553;Bak1|0.44652232;Sun2|0.83246492;Clic2|0.789855967
striated muscle tissue development	GO:0014706	0.0788	3	448	63	28193	Dsp|1.221886494;Marcks|1.324321243;Sox17|0.815028521
regulation of protein modification process	GO:0031399	0.0789	8	2015	63	28193	Kng1|1.273922347;Pak3|1.238686565;Marcks|1.324321243;Bmper|1.271577463;Adar|0.82965207;Rap2b|0.725655431;Taf7|0.820837931;Bak1|0.44652232
cell differentiation	GO:0030154	0.0791	15	4597	63	28193	Dsp|1.221886494;Pak3|1.238686565;Gfap|1.294608264;Txk|1.251113557;Rps11|1.251508698;Marcks|1.324321243;Bmper|1.271577463;Pacsin1|0.806397535;Hdac10|0.778549705;Mreg|0.825083718;Clic5|0.764751553;Bak1|0.44652232;Med24|0.823228496;Sox17|0.815028521;Sun2|0.83246492
steroid hormone secretion	GO:0035929	0.0795	1	37	63	28193	Pomc|1.290195633
positive regulation of steroid metabolic process	GO:0045940	0.0795	1	37	63	28193	Cga|1.253227289
nucleotide-sugar metabolic process	GO:0009225	0.0795	1	37	63	28193	Uap1|0.833226317
N-terminal protein amino acid modification	GO:0031365	0.0795	1	37	63	28193	Ppm1a|0.796898698
type 2 immune response	GO:0042092	0.0795	1	37	63	28193	Dennd1b|1.455443816
positive regulation of cytokine-mediated signaling pathway	GO:0001961	0.0795	1	37	63	28193	Txk|1.251113557
positive regulation of cellular response to insulin stimulus	GO:1900078	0.0795	1	37	63	28193	Marcks|1.324321243
regulation of cellular localization	GO:0060341	0.0795	7	1677	63	28193	Pomc|1.290195633;Oxct1|0.783051985;Ifih1|0.794081985;Ppm1a|0.796898698;Rbp4|0.748433988;Bak1|0.44652232;Clic2|0.789855967
regulation of phosphate metabolic process	GO:0019220	0.0796	8	2019	63	28193	Kng1|1.273922347;Pak3|1.238686565;Marcks|1.324321243;Bmper|1.271577463;Adar|0.82965207;Rap2b|0.725655431;Taf7|0.820837931;Bak1|0.44652232
regulation of phosphorus metabolic process	GO:0051174	0.0809	8	2026	63	28193	Kng1|1.273922347;Pak3|1.238686565;Marcks|1.324321243;Bmper|1.271577463;Adar|0.82965207;Rap2b|0.725655431;Taf7|0.820837931;Bak1|0.44652232
organic cyclic compound metabolic process	GO:1901360	0.0815	23	7826	63	28193	Cga|1.253227289;Pak3|1.238686565;Txk|1.251113557;Upf1|1.238720864;Idi1|1.207028249;Bmper|1.271577463;Atg16l2|1.366394614;Gapdh|1.469679982;Elof1|1.212872527;Adar|0.82965207;Polr1c|0.697565697;Hdac10|0.778549705;Commd6|0.804490988;Ppm1a|0.796898698;Uap1|0.833226317;LOC685619|0.809884847;Rnaset2|0.65792193;Gmpr|0.831822886;Taf7|0.820837931;Med24|0.823228496;Gstt1|0.822863777;Sox17|0.815028521;Ints7…
branching involved in blood vessel morphogenesis	GO:0001569	0.0815	1	38	63	28193	Bak1|0.44652232
regulation of gastrulation	GO:0010470	0.0815	1	38	63	28193	Sox17|0.815028521
blastocyst formation	GO:0001825	0.0815	1	38	63	28193	Sox17|0.815028521
positive regulation of sprouting angiogenesis	GO:1903672	0.0815	1	38	63	28193	Bmper|1.271577463
obsolete cell-type specific apoptotic process	GO:0097285	0.0817	3	455	63	28193	Pak3|1.238686565;Gapdh|1.469679982;Bak1|0.44652232
single organismal cell-cell adhesion	GO:0016337	0.0832	4	739	63	28193	Dsp|1.221886494;Kng1|1.273922347;Txk|1.251113557;Rap2b|0.725655431
regulation of biological process	GO:0050789	0.0835	42	16159	63	28193	Ubap2l|1.240124012;Orm1|1.255741045;Dsp|1.221886494;Cga|1.253227289;Adgre1|1.421341125;Kng1|1.273922347;Pak3|1.238686565;Gfap|1.294608264;Arhgef1|1.312161538;Pomc|1.290195633;Txk|1.251113557;Upf1|1.238720864;Dennd1b|1.455443816;P08932|1.359484389;Coq3|1.249044228;Marcks|1.324321243;Bmper|1.271577463;Gapdh|1.469679982;Elof1|1.212872527;Oxct1|0.783051985;Pacsin1|0.806397535;Adar|0.82965207;Hdac10|0…
regulation of heart rate by cardiac conduction	GO:0086091	0.0836	1	39	63	28193	Dsp|1.221886494
sarcoplasmic reticulum calcium ion transport	GO:0070296	0.0836	1	39	63	28193	Clic2|0.789855967
apoptotic process involved in development	GO:1902742	0.0836	1	39	63	28193	Bak1|0.44652232
pigment cell differentiation	GO:0050931	0.0836	1	39	63	28193	Mreg|0.825083718
early endosome to late endosome transport	GO:0045022	0.0836	1	39	63	28193	Hook2|0.83042682
protein metabolic process	GO:0019538	0.0839	23	7850	63	28193	Dsp|1.221886494;F9|1.220132497;Kng1|1.273922347;Pak3|1.238686565;Gfap|1.294608264;Txk|1.251113557;P08932|1.359484389;Rps11|1.251508698;Marcks|1.324321243;Bmper|1.271577463;Gapdh|1.469679982;Adar|0.82965207;Hdac10|0.778549705;Ifih1|0.794081985;Ppm1a|0.796898698;Alg11|0.801314957;LOC685619|0.809884847;Mug1|0.814523515;Rap2b|0.725655431;Taf7|0.820837931;Bak1|0.44652232;Med24|0.823228496;Sox17|0.8150…
negative regulation of metabolic process	GO:0009892	0.084	11	3121	63	28193	Kng1|1.273922347;Upf1|1.238720864;P08932|1.359484389;Adar|0.82965207;Hdac10|0.778549705;Commd6|0.804490988;RGD1310507|0.81202282;Mug1|0.814523515;Taf7|0.820837931;Bak1|0.44652232;Sox17|0.815028521
vascular process in circulatory system	GO:0003018	0.0842	2	216	63	28193	Kng1|1.273922347;P08932|1.359484389
DNA-templated transcriptional preinitiation complex assembly	GO:0070897	0.0857	1	40	63	28193	Taf7|0.820837931
purine nucleobase metabolic process	GO:0006144	0.0857	1	40	63	28193	Gmpr|0.831822886
mesodermal cell differentiation	GO:0048333	0.0857	1	40	63	28193	Sox17|0.815028521
adipose tissue development	GO:0060612	0.0857	1	40	63	28193	Oxct1|0.783051985
negative regulation of proteolysis	GO:0045861	0.0867	3	467	63	28193	Kng1|1.273922347;P08932|1.359484389;Mug1|0.814523515
muscle tissue development	GO:0060537	0.0867	3	467	63	28193	Dsp|1.221886494;Marcks|1.324321243;Sox17|0.815028521
antigen receptor-mediated signaling pathway	GO:0050851	0.0869	2	220	63	28193	Txk|1.251113557;Dennd1b|1.455443816
viral life cycle	GO:0019058	0.0869	2	220	63	28193	Atg16l2|1.366394614;Adar|0.82965207
positive regulation of intracellular signal transduction	GO:1902533	0.0876	5	1059	63	28193	Kng1|1.273922347;Pak3|1.238686565;Bmper|1.271577463;Ppm1a|0.796898698;Shoc2|0.819858619
negative regulation of transcription factor import into nucleus	GO:0042992	0.0877	1	41	63	28193	Ppm1a|0.796898698
protein destabilization	GO:0031648	0.0877	1	41	63	28193	Sox17|0.815028521
cell fate determination	GO:0001709	0.0877	1	41	63	28193	Sox17|0.815028521
negative regulation of calcium ion transmembrane transporter activity	GO:1901020	0.0877	1	41	63	28193	Clic2|0.789855967
positive regulation of acute inflammatory response	GO:0002675	0.0877	1	41	63	28193	Kng1|1.273922347
intracellular pH reduction	GO:0051452	0.0877	1	41	63	28193	Dmxl2|0.793045031
regulation of glial cell proliferation	GO:0060251	0.0877	1	41	63	28193	Gfap|1.294608264
negative regulation of organ growth	GO:0046621	0.0877	1	41	63	28193	Cga|1.253227289
regulation of signal transduction	GO:0009966	0.0879	11	3147	63	28193	Cga|1.253227289;Kng1|1.273922347;Pak3|1.238686565;Arhgef1|1.312161538;Txk|1.251113557;Bmper|1.271577463;Ppm1a|0.796898698;Shoc2|0.819858619;Bak1|0.44652232;Sox17|0.815028521;Clic2|0.789855967
response to ionizing radiation	GO:0010212	0.0882	2	222	63	28193	Bak1|0.44652232;Ints7|0.815511714
protein acetylation	GO:0006473	0.0882	2	222	63	28193	Taf7|0.820837931;Med24|0.823228496
response to vitamin	GO:0033273	0.0889	2	223	63	28193	Orm1|1.255741045;Gstt1|0.822863777
cellular nitrogen compound metabolic process	GO:0034641	0.0891	25	8736	63	28193	Pak3|1.238686565;Txk|1.251113557;Upf1|1.238720864;Rps11|1.251508698;Bmper|1.271577463;Atg16l2|1.366394614;Gapdh|1.469679982;Elof1|1.212872527;Adar|0.82965207;Polr1c|0.697565697;Hdac10|0.778549705;Commd6|0.804490988;Ppm1a|0.796898698;Uap1|0.833226317;LOC685619|0.809884847;Rnaset2|0.65792193;LOC100912604|0.827755827;Gmpr|0.831822886;Taf7|0.820837931;Clic5|0.764751553;Med24|0.823228496;Gstt1|0.82286…
positive regulation of cell projection organization	GO:0031346	0.0897	3	474	63	28193	Pak3|1.238686565;Marcks|1.324321243;Pacsin1|0.806397535
regulation of NF-kappaB import into nucleus	GO:0042345	0.0897	1	42	63	28193	Ppm1a|0.796898698
retinol metabolic process	GO:0042572	0.0897	1	42	63	28193	Rbp4|0.748433988
positive regulation of insulin secretion involved in cellular response to glucose stimulus	GO:0035774	0.0897	1	42	63	28193	Oxct1|0.783051985
T cell cytokine production	GO:0002369	0.0897	1	42	63	28193	Dennd1b|1.455443816
cellular pigmentation	GO:0033059	0.0897	1	42	63	28193	Mreg|0.825083718
regulation of cellular component movement	GO:0051270	0.0901	5	1068	63	28193	Dsp|1.221886494;Pak3|1.238686565;Bmper|1.271577463;Rap2b|0.725655431;Sun2|0.83246492
regulation of insulin secretion	GO:0050796	0.0903	2	225	63	28193	Oxct1|0.783051985;Rbp4|0.748433988
protein complex subunit organization	GO:0071822	0.0913	8	2082	63	28193	Dsp|1.221886494;Pak3|1.238686565;Gfap|1.294608264;Marcks|1.324321243;Pacsin1|0.806397535;Ppm1a|0.796898698;Med24|0.823228496;Dmxl2|0.793045031
positive regulation of innate immune response	GO:0045089	0.0916	2	227	63	28193	Txk|1.251113557;Ifih1|0.794081985
carbohydrate biosynthetic process	GO:0016051	0.0916	2	227	63	28193	Gapdh|1.469679982;Rbp4|0.748433988
positive regulation of protein phosphorylation	GO:0001934	0.0917	5	1074	63	28193	Kng1|1.273922347;Pak3|1.238686565;Marcks|1.324321243;Bmper|1.271577463;Rap2b|0.725655431
cell communication involved in cardiac conduction	GO:0086065	0.0918	1	43	63	28193	Dsp|1.221886494
binding of sperm to zona pellucida	GO:0007339	0.0918	1	43	63	28193	Ubap2l|1.240124012
negative regulation of histone modification	GO:0031057	0.0918	1	43	63	28193	Taf7|0.820837931
NF-kappaB import into nucleus	GO:0042348	0.0918	1	43	63	28193	Ppm1a|0.796898698
response to exogenous dsRNA	GO:0043330	0.0918	1	43	63	28193	Ifih1|0.794081985
cell activation	GO:0001775	0.092	5	1075	63	28193	Kng1|1.273922347;Txk|1.251113557;Bmper|1.271577463;Rap2b|0.725655431;Bak1|0.44652232
glucose metabolic process	GO:0006006	0.0923	2	228	63	28193	Gapdh|1.469679982;Rbp4|0.748433988
negative regulation of macromolecule metabolic process	GO:0010605	0.0931	10	2811	63	28193	Kng1|1.273922347;Upf1|1.238720864;P08932|1.359484389;Adar|0.82965207;Hdac10|0.778549705;Commd6|0.804490988;Mug1|0.814523515;Taf7|0.820837931;Bak1|0.44652232;Sox17|0.815028521
defense response to virus	GO:0051607	0.0937	2	230	63	28193	Adar|0.82965207;Ifih1|0.794081985
cytolysis	GO:0019835	0.0938	1	44	63	28193	Bak1|0.44652232
endodermal cell differentiation	GO:0035987	0.0938	1	44	63	28193	Sox17|0.815028521
regulation of platelet activation	GO:0010543	0.0938	1	44	63	28193	Txk|1.251113557
regulation of protein export from nucleus	GO:0046825	0.0938	1	44	63	28193	Ppm1a|0.796898698
stem cell division	GO:0017145	0.0938	1	44	63	28193	Sox17|0.815028521
pH reduction	GO:0045851	0.0938	1	44	63	28193	Dmxl2|0.793045031
snRNA metabolic process	GO:0016073	0.0938	1	44	63	28193	Ints7|0.815511714
activation of immune response	GO:0002253	0.0941	3	484	63	28193	Txk|1.251113557;Dennd1b|1.455443816;Ifih1|0.794081985
positive regulation of cell development	GO:0010720	0.0944	4	773	63	28193	Pak3|1.238686565;Gfap|1.294608264;Marcks|1.324321243;Pacsin1|0.806397535
positive regulation of secretion by cell	GO:1903532	0.0945	3	485	63	28193	Oxct1|0.783051985;Ifih1|0.794081985;Rbp4|0.748433988
positive regulation of cellular metabolic process	GO:0031325	0.0947	12	3566	63	28193	Kng1|1.273922347;Pak3|1.238686565;Txk|1.251113557;Marcks|1.324321243;Bmper|1.271577463;Elof1|1.212872527;Ppm1a|0.796898698;Rap2b|0.725655431;Taf7|0.820837931;Bak1|0.44652232;Med24|0.823228496;Sox17|0.815028521
positive regulation of protein metabolic process	GO:0051247	0.0957	7	1755	63	28193	Kng1|1.273922347;Pak3|1.238686565;Marcks|1.324321243;Bmper|1.271577463;Rap2b|0.725655431;Bak1|0.44652232;Sox17|0.815028521
positive regulation of cell morphogenesis involved in differentiation	GO:0010770	0.0957	2	233	63	28193	Pak3|1.238686565;Marcks|1.324321243
cardiac muscle cell action potential involved in contraction	GO:0086002	0.0958	1	45	63	28193	Dsp|1.221886494
heterotypic cell-cell adhesion	GO:0034113	0.0958	1	45	63	28193	Dsp|1.221886494
negative regulation of receptor activity	GO:2000272	0.0958	1	45	63	28193	Clic2|0.789855967
regulation of protein autophosphorylation	GO:0031952	0.0958	1	45	63	28193	Rap2b|0.725655431
endosome organization	GO:0007032	0.0958	1	45	63	28193	Hook2|0.83042682
positive regulation of hydrolase activity	GO:0051345	0.0962	5	1090	63	28193	Arhgef1|1.312161538;Dennd1b|1.455443816;Marcks|1.324321243;Arfgap1|0.76415577;Bak1|0.44652232
embryonic organ development	GO:0048568	0.0963	3	489	63	28193	Epn1|0.81275911;Clic5|0.764751553;Sox17|0.815028521
inner ear development	GO:0048839	0.0964	2	234	63	28193	Bmper|1.271577463;Clic5|0.764751553
hormone metabolic process	GO:0042445	0.0971	2	235	63	28193	Cga|1.253227289;Rbp4|0.748433988
regulation of interferon-beta production	GO:0032648	0.0979	1	46	63	28193	Ifih1|0.794081985
multi-organism metabolic process	GO:0044033	0.0979	1	46	63	28193	Atg16l2|1.366394614
endocytic recycling	GO:0032456	0.0979	1	46	63	28193	Dennd1b|1.455443816
regulation of fibroblast migration	GO:0010762	0.0979	1	46	63	28193	Pak3|1.238686565
neural tube patterning	GO:0021532	0.0979	1	46	63	28193	Sox17|0.815028521
cellular protein metabolic process	GO:0044267	0.0982	20	6749	63	28193	Dsp|1.221886494;Kng1|1.273922347;Pak3|1.238686565;Txk|1.251113557;P08932|1.359484389;Rps11|1.251508698;Marcks|1.324321243;Bmper|1.271577463;Gapdh|1.469679982;Adar|0.82965207;Hdac10|0.778549705;Ifih1|0.794081985;Ppm1a|0.796898698;Alg11|0.801314957;LOC685619|0.809884847;Mug1|0.814523515;Rap2b|0.725655431;Taf7|0.820837931;Bak1|0.44652232;Med24|0.823228496
cellular aromatic compound metabolic process	GO:0006725	0.0984	22	7572	63	28193	Cga|1.253227289;Pak3|1.238686565;Txk|1.251113557;Upf1|1.238720864;Bmper|1.271577463;Atg16l2|1.366394614;Gapdh|1.469679982;Elof1|1.212872527;Adar|0.82965207;Polr1c|0.697565697;Hdac10|0.778549705;Commd6|0.804490988;Ppm1a|0.796898698;Uap1|0.833226317;LOC685619|0.809884847;Rnaset2|0.65792193;Gmpr|0.831822886;Taf7|0.820837931;Med24|0.823228496;Gstt1|0.822863777;Sox17|0.815028521;Ints7|0.815511714
cardiac muscle tissue development	GO:0048738	0.0985	2	237	63	28193	Dsp|1.221886494;Marcks|1.324321243
homeostatic process	GO:0042592	0.0987	8	2119	63	28193	Ubap2l|1.240124012;Kng1|1.273922347;P08932|1.359484389;Oxct1|0.783051985;Rbp4|0.748433988;Bak1|0.44652232;Dmxl2|0.793045031;Clic2|0.789855967
sperm-egg recognition	GO:0035036	0.0999	1	47	63	28193	Ubap2l|1.240124012
secondary alcohol biosynthetic process	GO:1902653	0.0999	1	47	63	28193	Idi1|1.207028249
androgen receptor signaling pathway	GO:0030521	0.0999	1	47	63	28193	Med24|0.823228496
actin filament organization	GO:0007015	0.0999	3	497	63	28193	Pak3|1.238686565;Marcks|1.324321243;Pacsin1|0.806397535
regulation of transmembrane receptor protein serine/threonine kinase signaling pathway	GO:0090092	0.0999	2	239	63	28193	Bmper|1.271577463;Ppm1a|0.796898698
ventricular cardiac muscle tissue morphogenesis	GO:0055010	0.102	1	48	63	28193	Dsp|1.221886494
auditory receptor cell differentiation	GO:0042491	0.102	1	48	63	28193	Clic5|0.764751553
ncRNA 3'-end processing	GO:0043628	0.102	1	48	63	28193	Ints7|0.815511714
programmed cell death involved in cell development	GO:0010623	0.102	1	48	63	28193	Bak1|0.44652232
interferon-beta production	GO:0032608	0.102	1	48	63	28193	Ifih1|0.794081985
cellular response to virus	GO:0098586	0.102	1	48	63	28193	Ifih1|0.794081985
positive regulation of type I interferon production	GO:0032481	0.102	1	48	63	28193	Ifih1|0.794081985
regulation of protein stability	GO:0031647	0.102	2	242	63	28193	Gapdh|1.469679982;Sox17|0.815028521
oxidoreduction coenzyme metabolic process	GO:0006733	0.102	2	242	63	28193	Coq3|1.249044228;Gapdh|1.469679982
negative regulation of signaling	GO:0023057	0.102	6	1442	63	28193	Kng1|1.273922347;Arhgef1|1.312161538;Bmper|1.271577463;Ppm1a|0.796898698;Sox17|0.815028521;Clic2|0.789855967
regulation of protein secretion	GO:0050708	0.103	3	503	63	28193	Oxct1|0.783051985;Ifih1|0.794081985;Rbp4|0.748433988
regulation of macromolecule metabolic process	GO:0060255	0.103	21	7197	63	28193	Ubap2l|1.240124012;Kng1|1.273922347;Pak3|1.238686565;Gfap|1.294608264;Txk|1.251113557;Upf1|1.238720864;P08932|1.359484389;Marcks|1.324321243;Bmper|1.271577463;Gapdh|1.469679982;Elof1|1.212872527;Adar|0.82965207;Hdac10|0.778549705;Commd6|0.804490988;Ppm1a|0.796898698;Mug1|0.814523515;Rap2b|0.725655431;Taf7|0.820837931;Bak1|0.44652232;Med24|0.823228496;Sox17|0.815028521
negative regulation of cell communication	GO:0010648	0.103	6	1444	63	28193	Kng1|1.273922347;Arhgef1|1.312161538;Bmper|1.271577463;Ppm1a|0.796898698;Sox17|0.815028521;Clic2|0.789855967
regulation of cell projection organization	GO:0031344	0.103	4	798	63	28193	Pak3|1.238686565;Gfap|1.294608264;Marcks|1.324321243;Pacsin1|0.806397535
positive regulation of cytoplasmic transport	GO:1903651	0.103	2	244	63	28193	Ppm1a|0.796898698;Bak1|0.44652232
response to temperature stimulus	GO:0009266	0.103	2	244	63	28193	Ckm|0.733125423;Gmpr|0.831822886
cellular ketone metabolic process	GO:0042180	0.103	2	244	63	28193	Coq3|1.249044228;Oxct1|0.783051985
negative regulation of hydrolase activity	GO:0051346	0.104	3	505	63	28193	Kng1|1.273922347;P08932|1.359484389;Mug1|0.814523515
cholesterol biosynthetic process	GO:0006695	0.104	1	49	63	28193	Idi1|1.207028249
mitochondrial fission	GO:0000266	0.104	1	49	63	28193	Mtfr1l|0.794062694
peptidyl-cysteine modification	GO:0018198	0.104	1	49	63	28193	Gapdh|1.469679982
amino sugar metabolic process	GO:0006040	0.104	1	49	63	28193	Uap1|0.833226317
heart morphogenesis	GO:0003007	0.104	2	245	63	28193	Dsp|1.221886494;Sox17|0.815028521
negative regulation of gene expression	GO:0010629	0.104	7	1793	63	28193	Upf1|1.238720864;Adar|0.82965207;Hdac10|0.778549705;Commd6|0.804490988;Taf7|0.820837931;Bak1|0.44652232;Sox17|0.815028521
regulation of gene expression, epigenetic	GO:0040029	0.105	2	246	63	28193	Upf1|1.238720864;Elof1|1.212872527
inorganic anion transport	GO:0015698	0.105	2	246	63	28193	Clic5|0.764751553;Clic2|0.789855967
single organism cell adhesion	GO:0098602	0.105	4	805	63	28193	Dsp|1.221886494;Kng1|1.273922347;Txk|1.251113557;Rap2b|0.725655431
metal ion homeostasis	GO:0055065	0.105	4	805	63	28193	Kng1|1.273922347;P08932|1.359484389;Bak1|0.44652232;Clic2|0.789855967
oligodendrocyte development	GO:0014003	0.106	1	50	63	28193	Hdac10|0.778549705
positive regulation of phosphorylation	GO:0042327	0.106	5	1124	63	28193	Kng1|1.273922347;Pak3|1.238686565;Marcks|1.324321243;Bmper|1.271577463;Rap2b|0.725655431
protein localization	GO:0008104	0.107	10	2889	63	28193	Dsp|1.221886494;Marcks|1.324321243;Oxct1|0.783051985;Pacsin1|0.806397535;Ifih1|0.794081985;Ppm1a|0.796898698;Rbp4|0.748433988;Arfgap1|0.76415577;Clic5|0.764751553;Sun2|0.83246492
response to drug	GO:0042493	0.107	4	809	63	28193	Orm1|1.255741045;Oxct1|0.783051985;Bak1|0.44652232;Gstt1|0.822863777
positive regulation of neuron differentiation	GO:0045666	0.108	3	514	63	28193	Pak3|1.238686565;Marcks|1.324321243;Pacsin1|0.806397535
T cell apoptotic process	GO:0070231	0.108	1	51	63	28193	Bak1|0.44652232
negative regulation of calcium ion transmembrane transport	GO:1903170	0.108	1	51	63	28193	Clic2|0.789855967
response to growth hormone	GO:0060416	0.108	1	51	63	28193	Orm1|1.255741045
ketone biosynthetic process	GO:0042181	0.108	1	51	63	28193	Coq3|1.249044228
transcription from RNA polymerase III promoter	GO:0006383	0.108	1	51	63	28193	Polr1c|0.697565697
small GTPase mediated signal transduction	GO:0007264	0.108	4	812	63	28193	Pak3|1.238686565;Arhgef1|1.312161538;Shoc2|0.819858619;Rap2b|0.725655431
regulation of response to wounding	GO:1903034	0.108	3	515	63	28193	Kng1|1.273922347;Txk|1.251113557;P08932|1.359484389
positive regulation of gene expression	GO:0010628	0.109	8	2168	63	28193	Ubap2l|1.240124012;Kng1|1.273922347;Txk|1.251113557;Elof1|1.212872527;Ppm1a|0.796898698;Taf7|0.820837931;Med24|0.823228496;Sox17|0.815028521
animal organ development	GO:0048513	0.109	13	4041	63	28193	Orm1|1.255741045;Dsp|1.221886494;Cga|1.253227289;Txk|1.251113557;Marcks|1.324321243;Bmper|1.271577463;Oxct1|0.783051985;Rbp4|0.748433988;Epn1|0.81275911;Clic5|0.764751553;Bak1|0.44652232;Sox17|0.815028521;Sun2|0.83246492
establishment of organelle localization	GO:0051656	0.109	3	517	63	28193	Pacsin1|0.806397535;Mreg|0.825083718;Sun2|0.83246492
regulation of ion homeostasis	GO:2000021	0.109	2	252	63	28193	Bak1|0.44652232;Clic2|0.789855967
immune response-activating cell surface receptor signaling pathway	GO:0002429	0.109	2	252	63	28193	Txk|1.251113557;Dennd1b|1.455443816
blood vessel remodeling	GO:0001974	0.11	1	52	63	28193	Bak1|0.44652232
developmental pigmentation	GO:0048066	0.11	1	52	63	28193	Mreg|0.825083718
regulation of release of cytochrome c from mitochondria	GO:0090199	0.11	1	52	63	28193	Bak1|0.44652232
regulation of cardiac muscle cell contraction	GO:0086004	0.11	1	52	63	28193	Dsp|1.221886494
endocrine pancreas development	GO:0031018	0.11	1	52	63	28193	Bak1|0.44652232
regulation of protein serine/threonine kinase activity	GO:0071900	0.11	3	519	63	28193	Kng1|1.273922347;Pak3|1.238686565;Marcks|1.324321243
positive regulation of secretion	GO:0051047	0.11	3	519	63	28193	Oxct1|0.783051985;Ifih1|0.794081985;Rbp4|0.748433988
single-multicellular organism process	GO:0044707	0.112	25	8944	63	28193	Orm1|1.255741045;Dsp|1.221886494;Cga|1.253227289;F9|1.220132497;Kng1|1.273922347;Pak3|1.238686565;Gfap|1.294608264;Txk|1.251113557;Dennd1b|1.455443816;P08932|1.359484389;Rps11|1.251508698;Marcks|1.324321243;Bmper|1.271577463;Oxct1|0.783051985;Pacsin1|0.806397535;Hdac10|0.778549705;Ifih1|0.794081985;Rbp4|0.748433988;Epn1|0.81275911;Rap2b|0.725655431;Clic5|0.764751553;Bak1|0.44652232;Med24|0.823228…
termination of G-protein coupled receptor signaling pathway	GO:0038032	0.112	1	53	63	28193	Arhgef1|1.312161538
regulation of cardiocyte differentiation	GO:1905207	0.112	1	53	63	28193	Sox17|0.815028521
negative regulation of cation channel activity	GO:2001258	0.112	1	53	63	28193	Clic2|0.789855967
inner ear receptor cell development	GO:0060119	0.112	1	53	63	28193	Clic5|0.764751553
intracellular estrogen receptor signaling pathway	GO:0030520	0.112	1	53	63	28193	Taf7|0.820837931
isoprenoid biosynthetic process	GO:0008299	0.112	1	53	63	28193	Idi1|1.207028249
system development	GO:0048731	0.113	17	5645	63	28193	Orm1|1.255741045;Dsp|1.221886494;Cga|1.253227289;Pak3|1.238686565;Gfap|1.294608264;Txk|1.251113557;Marcks|1.324321243;Bmper|1.271577463;Oxct1|0.783051985;Pacsin1|0.806397535;Hdac10|0.778549705;Rbp4|0.748433988;Epn1|0.81275911;Clic5|0.764751553;Bak1|0.44652232;Sox17|0.815028521;Sun2|0.83246492
angiogenesis	GO:0001525	0.114	3	527	63	28193	Bmper|1.271577463;Bak1|0.44652232;Sox17|0.815028521
fibroblast migration	GO:0010761	0.114	1	54	63	28193	Pak3|1.238686565
hair cell differentiation	GO:0035315	0.114	1	54	63	28193	Clic5|0.764751553
response to fungus	GO:0009620	0.114	1	54	63	28193	Bak1|0.44652232
regulation of coenzyme metabolic process	GO:0051196	0.114	1	54	63	28193	Coq3|1.249044228
endoderm formation	GO:0001706	0.114	1	54	63	28193	Sox17|0.815028521
regulation of cofactor metabolic process	GO:0051193	0.114	1	54	63	28193	Coq3|1.249044228
ear development	GO:0043583	0.115	2	260	63	28193	Bmper|1.271577463;Clic5|0.764751553
cell migration	GO:0016477	0.116	6	1493	63	28193	Pak3|1.238686565;Avl9|1.202885048;Bmper|1.271577463;Rap2b|0.725655431;Sox17|0.815028521;Sun2|0.83246492
heart looping	GO:0001947	0.116	1	55	63	28193	Sox17|0.815028521
cerebral cortex cell migration	GO:0021795	0.116	1	55	63	28193	Sun2|0.83246492
genitalia development	GO:0048806	0.116	1	55	63	28193	Bak1|0.44652232
endosome to lysosome transport	GO:0008333	0.116	1	55	63	28193	Hook2|0.83042682
nuclear envelope organization	GO:0006998	0.116	1	55	63	28193	Sun2|0.83246492
positive regulation of phospholipase activity	GO:0010518	0.118	1	56	63	28193	Marcks|1.324321243
regulation of mitochondrial membrane permeability	GO:0046902	0.118	1	56	63	28193	Bak1|0.44652232
glial cell migration	GO:0008347	0.118	1	56	63	28193	Sun2|0.83246492
protein sumoylation	GO:0016925	0.118	1	56	63	28193	Ifih1|0.794081985
glial cell proliferation	GO:0014009	0.118	1	56	63	28193	Gfap|1.294608264
cytoplasmic microtubule organization	GO:0031122	0.118	1	56	63	28193	Hook2|0.83042682
insulin secretion	GO:0030073	0.119	2	265	63	28193	Oxct1|0.783051985;Rbp4|0.748433988
nucleobase-containing compound metabolic process	GO:0006139	0.119	21	7323	63	28193	Pak3|1.238686565;Txk|1.251113557;Upf1|1.238720864;Bmper|1.271577463;Atg16l2|1.366394614;Gapdh|1.469679982;Elof1|1.212872527;Adar|0.82965207;Polr1c|0.697565697;Hdac10|0.778549705;Commd6|0.804490988;Ppm1a|0.796898698;Uap1|0.833226317;LOC685619|0.809884847;Rnaset2|0.65792193;Gmpr|0.831822886;Taf7|0.820837931;Med24|0.823228496;Gstt1|0.822863777;Sox17|0.815028521;Ints7|0.815511714
single-organism biosynthetic process	GO:0044711	0.119	7	1854	63	28193	Cga|1.253227289;Coq3|1.249044228;Idi1|1.207028249;Gapdh|1.469679982;Alg11|0.801314957;Uap1|0.833226317;Rbp4|0.748433988
glial cell differentiation	GO:0010001	0.119	2	266	63	28193	Gfap|1.294608264;Hdac10|0.778549705
termination of signal transduction	GO:0023021	0.12	1	57	63	28193	Arhgef1|1.312161538
positive regulation of establishment of protein localization	GO:1904951	0.121	3	541	63	28193	Oxct1|0.783051985;Ifih1|0.794081985;Rbp4|0.748433988
macromolecule localization	GO:0033036	0.122	11	3346	63	28193	Dsp|1.221886494;Pomc|1.290195633;Marcks|1.324321243;Oxct1|0.783051985;Pacsin1|0.806397535;Ifih1|0.794081985;Ppm1a|0.796898698;Rbp4|0.748433988;Arfgap1|0.76415577;Clic5|0.764751553;Sun2|0.83246492
sterol biosynthetic process	GO:0016126	0.122	1	58	63	28193	Idi1|1.207028249
Rho protein signal transduction	GO:0007266	0.122	2	270	63	28193	Pak3|1.238686565;Arhgef1|1.312161538
cell-cell recognition	GO:0009988	0.124	1	59	63	28193	Ubap2l|1.240124012
negative regulation of transforming growth factor beta receptor signaling pathway	GO:0030512	0.124	1	59	63	28193	Ppm1a|0.796898698
regulation of actin filament-based movement	GO:1903115	0.124	1	59	63	28193	Dsp|1.221886494
peptide cross-linking	GO:0018149	0.124	1	59	63	28193	Dsp|1.221886494
regulation of histone acetylation	GO:0035065	0.124	1	59	63	28193	Taf7|0.820837931
digestive tract morphogenesis	GO:0048546	0.124	1	59	63	28193	Sox17|0.815028521
negative regulation of I-kappaB kinase/NF-kappaB signaling	GO:0043124	0.124	1	59	63	28193	Ppm1a|0.796898698
positive regulation of calcium ion transport into cytosol	GO:0010524	0.124	1	59	63	28193	Bak1|0.44652232
synaptic vesicle endocytosis	GO:0048488	0.124	1	59	63	28193	Pacsin1|0.806397535
positive regulation of glucose import	GO:0046326	0.124	1	59	63	28193	Marcks|1.324321243
negative regulation of growth	GO:0045926	0.124	2	273	63	28193	Cga|1.253227289;Sox17|0.815028521
regulation of peptide hormone secretion	GO:0090276	0.124	2	273	63	28193	Oxct1|0.783051985;Rbp4|0.748433988
intracellular transport	GO:0046907	0.125	8	2240	63	28193	Dennd1b|1.455443816;Marcks|1.324321243;Pacsin1|0.806397535;Ppm1a|0.796898698;Hook2|0.83042682;Bak1|0.44652232;Sun2|0.83246492;Clic2|0.789855967
immune response-regulating cell surface receptor signaling pathway	GO:0002768	0.125	2	274	63	28193	Txk|1.251113557;Dennd1b|1.455443816
regulation of innate immune response	GO:0045088	0.125	2	274	63	28193	Txk|1.251113557;Ifih1|0.794081985
chromatin modification	GO:0016568	0.125	3	551	63	28193	Hdac10|0.778549705;Taf7|0.820837931;Med24|0.823228496
histone modification	GO:0016570	0.125	3	551	63	28193	Hdac10|0.778549705;Taf7|0.820837931;Med24|0.823228496
transcription from RNA polymerase I promoter	GO:0006360	0.126	1	60	63	28193	Polr1c|0.697565697
positive regulation of Ras protein signal transduction	GO:0046579	0.126	1	60	63	28193	Shoc2|0.819858619
regulation of skeletal muscle tissue development	GO:0048641	0.126	1	60	63	28193	Sox17|0.815028521
viral process	GO:0016032	0.126	2	275	63	28193	Atg16l2|1.366394614;Adar|0.82965207
macromolecular complex subunit organization	GO:0043933	0.126	10	2990	63	28193	Dsp|1.221886494;Pak3|1.238686565;Gfap|1.294608264;Marcks|1.324321243;Pacsin1|0.806397535;Hdac10|0.778549705;Ppm1a|0.796898698;Taf7|0.820837931;Med24|0.823228496;Dmxl2|0.793045031
cellular process	GO:0009987	0.127	58	24364	63	28193	Ubap2l|1.240124012;Orm1|1.255741045;Dsp|1.221886494;Cga|1.253227289;Adgre1|1.421341125;Kng1|1.273922347;Pak3|1.238686565;Gfap|1.294608264;Arhgef1|1.312161538;Pomc|1.290195633;Avl9|1.202885048;Txk|1.251113557;Upf1|1.238720864;Dennd1b|1.455443816;P08932|1.359484389;Coq3|1.249044228;Idi1|1.207028249;Rps11|1.251508698;Marcks|1.324321243;Bmper|1.271577463;Atg16l2|1.366394614;Gapdh|1.469679982;Elof1|1.…
nervous system development	GO:0007399	0.127	10	2993	63	28193	Pak3|1.238686565;Gfap|1.294608264;Marcks|1.324321243;Oxct1|0.783051985;Pacsin1|0.806397535;Hdac10|0.778549705;Clic5|0.764751553;Bak1|0.44652232;Sox17|0.815028521;Sun2|0.83246492
cardiac muscle tissue morphogenesis	GO:0055008	0.128	1	61	63	28193	Dsp|1.221886494
endoplasmic reticulum to cytosol transport	GO:1903513	0.128	1	61	63	28193	Clic2|0.789855967
regulation of peptide secretion	GO:0002791	0.129	2	279	63	28193	Oxct1|0.783051985;Rbp4|0.748433988
positive regulation of cell differentiation	GO:0045597	0.13	5	1199	63	28193	Pak3|1.238686565;Gfap|1.294608264;Marcks|1.324321243;Pacsin1|0.806397535;Sox17|0.815028521
cardiac muscle cell action potential	GO:0086001	0.13	1	62	63	28193	Dsp|1.221886494
determination of heart left/right asymmetry	GO:0061371	0.13	1	62	63	28193	Sox17|0.815028521
homeostasis of number of cells	GO:0048872	0.13	2	280	63	28193	Ubap2l|1.240124012;Bak1|0.44652232
organic cyclic compound biosynthetic process	GO:1901362	0.13	16	5360	63	28193	Cga|1.253227289;Pak3|1.238686565;Txk|1.251113557;Idi1|1.207028249;Bmper|1.271577463;Atg16l2|1.366394614;Elof1|1.212872527;Adar|0.82965207;Polr1c|0.697565697;Hdac10|0.778549705;Commd6|0.804490988;Ppm1a|0.796898698;Uap1|0.833226317;Taf7|0.820837931;Med24|0.823228496;Sox17|0.815028521
regulation of neuron differentiation	GO:0045664	0.131	4	872	63	28193	Pak3|1.238686565;Gfap|1.294608264;Marcks|1.324321243;Pacsin1|0.806397535
cellular response to organic cyclic compound	GO:0071407	0.131	4	873	63	28193	Orm1|1.255741045;Pak3|1.238686565;Ifih1|0.794081985;Taf7|0.820837931
negative regulation of protein import	GO:1904590	0.132	1	63	63	28193	Ppm1a|0.796898698
negative regulation of cellular response to transforming growth factor beta stimulus	GO:1903845	0.132	1	63	63	28193	Ppm1a|0.796898698
regulation of Wnt signaling pathway	GO:0030111	0.132	2	283	63	28193	Ppm1a|0.796898698;Sox17|0.815028521
regulation of cellular response to growth factor stimulus	GO:0090287	0.132	2	283	63	28193	Bmper|1.271577463;Ppm1a|0.796898698
regulation of homeostatic process	GO:0032844	0.132	3	565	63	28193	Oxct1|0.783051985;Bak1|0.44652232;Clic2|0.789855967
hexose metabolic process	GO:0019318	0.133	2	284	63	28193	Gapdh|1.469679982;Rbp4|0.748433988
sensory organ morphogenesis	GO:0090596	0.133	2	285	63	28193	Clic5|0.764751553;Bak1|0.44652232
regulation of endocytosis	GO:0030100	0.133	2	285	63	28193	Pacsin1|0.806397535;Arfgap1|0.76415577
positive regulation of MAPK cascade	GO:0043410	0.133	3	567	63	28193	Kng1|1.273922347;Pak3|1.238686565;Bmper|1.271577463
embryonic heart tube morphogenesis	GO:0003143	0.134	1	64	63	28193	Sox17|0.815028521
negative regulation of T cell proliferation	GO:0042130	0.134	1	64	63	28193	Kng1|1.273922347
regulation of sprouting angiogenesis	GO:1903670	0.134	1	64	63	28193	Bmper|1.271577463
nucleobase metabolic process	GO:0009112	0.134	1	64	63	28193	Gmpr|0.831822886
epidermis development	GO:0008544	0.134	2	286	63	28193	Dsp|1.221886494;Clic5|0.764751553
intrinsic apoptotic signaling pathway in response to endoplasmic reticulum stress	GO:0070059	0.135	1	65	63	28193	Bak1|0.44652232
regulation of pathway-restricted SMAD protein phosphorylation	GO:0060393	0.135	1	65	63	28193	Bmper|1.271577463
cardiac muscle cell contraction	GO:0086003	0.135	1	65	63	28193	Dsp|1.221886494
regulation of phospholipase activity	GO:0010517	0.135	1	65	63	28193	Marcks|1.324321243
peptidyl-tyrosine autophosphorylation	GO:0038083	0.135	1	65	63	28193	Txk|1.251113557
retinoid metabolic process	GO:0001523	0.135	1	65	63	28193	Rbp4|0.748433988
organic hydroxy compound transport	GO:0015850	0.136	2	288	63	28193	Pomc|1.290195633;Rbp4|0.748433988
response to acid chemical	GO:0001101	0.136	3	572	63	28193	Orm1|1.255741045;Rbp4|0.748433988;Gstt1|0.822863777
endosomal transport	GO:0016197	0.136	2	289	63	28193	Dennd1b|1.455443816;Hook2|0.83042682
primary alcohol metabolic process	GO:0034308	0.137	1	66	63	28193	Rbp4|0.748433988
columnar/cuboidal epithelial cell development	GO:0002066	0.137	1	66	63	28193	Clic5|0.764751553
response to cold	GO:0009409	0.137	1	66	63	28193	Gmpr|0.831822886
positive regulation of viral life cycle	GO:1903902	0.137	1	66	63	28193	Adar|0.82965207
neuromuscular process controlling balance	GO:0050885	0.137	1	66	63	28193	Clic5|0.764751553
negative regulation of nucleocytoplasmic transport	GO:0046823	0.137	1	66	63	28193	Ppm1a|0.796898698
release of cytochrome c from mitochondria	GO:0001836	0.137	1	66	63	28193	Bak1|0.44652232
positive regulation of glucose transport	GO:0010828	0.137	1	66	63	28193	Marcks|1.324321243
regulation of membrane permeability	GO:0090559	0.139	1	67	63	28193	Bak1|0.44652232
lytic vacuole organization	GO:0080171	0.139	1	67	63	28193	Hook2|0.83042682
lysosome organization	GO:0007040	0.139	1	67	63	28193	Hook2|0.83042682
regulation of action potential	GO:0098900	0.139	1	67	63	28193	Dsp|1.221886494
establishment of vesicle localization	GO:0051650	0.14	2	294	63	28193	Pacsin1|0.806397535;Mreg|0.825083718
negative regulation of intracellular signal transduction	GO:1902532	0.141	3	581	63	28193	Kng1|1.273922347;Ppm1a|0.796898698;Clic2|0.789855967
cellular developmental process	GO:0048869	0.141	15	5024	63	28193	Dsp|1.221886494;Pak3|1.238686565;Gfap|1.294608264;Txk|1.251113557;Rps11|1.251508698;Marcks|1.324321243;Bmper|1.271577463;Pacsin1|0.806397535;Hdac10|0.778549705;Mreg|0.825083718;Clic5|0.764751553;Bak1|0.44652232;Med24|0.823228496;Sox17|0.815028521;Sun2|0.83246492
blood circulation	GO:0008015	0.141	3	582	63	28193	Dsp|1.221886494;Kng1|1.273922347;P08932|1.359484389
regulation of peptidyl-lysine acetylation	GO:2000756	0.141	1	68	63	28193	Taf7|0.820837931
transcription elongation from RNA polymerase II promoter	GO:0006368	0.141	1	68	63	28193	Elof1|1.212872527
transcription from RNA polymerase II promoter	GO:0006366	0.142	8	2310	63	28193	Txk|1.251113557;Bmper|1.271577463;Elof1|1.212872527;Hdac10|0.778549705;Ppm1a|0.796898698;Taf7|0.820837931;Med24|0.823228496;Sox17|0.815028521
regulation of calcium ion transport	GO:0051924	0.142	2	296	63	28193	Bak1|0.44652232;Clic2|0.789855967
positive regulation of interferon-gamma production	GO:0032729	0.143	1	69	63	28193	Txk|1.251113557
positive regulation of DNA biosynthetic process	GO:2000573	0.143	1	69	63	28193	Pak3|1.238686565
regulation of protein transport	GO:0051223	0.143	4	904	63	28193	Oxct1|0.783051985;Ifih1|0.794081985;Ppm1a|0.796898698;Rbp4|0.748433988
positive regulation of biosynthetic process	GO:0009891	0.143	8	2317	63	28193	Cga|1.253227289;Pak3|1.238686565;Txk|1.251113557;Elof1|1.212872527;Ppm1a|0.796898698;Taf7|0.820837931;Med24|0.823228496;Sox17|0.815028521
regulation of intracellular signal transduction	GO:1902531	0.145	7	1955	63	28193	Kng1|1.273922347;Pak3|1.238686565;Arhgef1|1.312161538;Bmper|1.271577463;Ppm1a|0.796898698;Shoc2|0.819858619;Clic2|0.789855967
positive regulation of small GTPase mediated signal transduction	GO:0051057	0.145	1	70	63	28193	Shoc2|0.819858619
negative regulation of protein import into nucleus	GO:0042308	0.145	1	70	63	28193	Ppm1a|0.796898698
cardiac conduction	GO:0061337	0.145	1	70	63	28193	Dsp|1.221886494
telencephalon cell migration	GO:0022029	0.145	1	70	63	28193	Sun2|0.83246492
circulatory system process	GO:0003013	0.145	3	590	63	28193	Dsp|1.221886494;Kng1|1.273922347;P08932|1.359484389
regulation of cell migration	GO:0030334	0.146	4	910	63	28193	Pak3|1.238686565;Bmper|1.271577463;Rap2b|0.725655431;Sun2|0.83246492
protein autophosphorylation	GO:0046777	0.146	2	302	63	28193	Txk|1.251113557;Rap2b|0.725655431
nucleic acid metabolic process	GO:0090304	0.147	18	6278	63	28193	Pak3|1.238686565;Txk|1.251113557;Upf1|1.238720864;Bmper|1.271577463;Atg16l2|1.366394614;Elof1|1.212872527;Adar|0.82965207;Polr1c|0.697565697;Hdac10|0.778549705;Commd6|0.804490988;Ppm1a|0.796898698;LOC685619|0.809884847;Rnaset2|0.65792193;Taf7|0.820837931;Med24|0.823228496;Gstt1|0.822863777;Sox17|0.815028521;Ints7|0.815511714
synaptic vesicle recycling	GO:0036465	0.147	1	71	63	28193	Pacsin1|0.806397535
positive regulation of lipase activity	GO:0060193	0.147	1	71	63	28193	Marcks|1.324321243
pathway-restricted SMAD protein phosphorylation	GO:0060389	0.147	1	71	63	28193	Bmper|1.271577463
inflammatory response to antigenic stimulus	GO:0002437	0.147	1	71	63	28193	Orm1|1.255741045
regulation of endocrine process	GO:0044060	0.147	1	71	63	28193	Pomc|1.290195633
protein export from nucleus	GO:0006611	0.147	1	71	63	28193	Ppm1a|0.796898698
lymphocyte homeostasis	GO:0002260	0.147	1	71	63	28193	Bak1|0.44652232
single-organism carbohydrate metabolic process	GO:0044723	0.148	4	915	63	28193	Coq3|1.249044228;Gapdh|1.469679982;Alg11|0.801314957;Rbp4|0.748433988
response to virus	GO:0009615	0.148	2	304	63	28193	Adar|0.82965207;Ifih1|0.794081985
heterocycle metabolic process	GO:0046483	0.148	21	7532	63	28193	Pak3|1.238686565;Txk|1.251113557;Upf1|1.238720864;Bmper|1.271577463;Atg16l2|1.366394614;Gapdh|1.469679982;Elof1|1.212872527;Adar|0.82965207;Polr1c|0.697565697;Hdac10|0.778549705;Commd6|0.804490988;Ppm1a|0.796898698;Uap1|0.833226317;LOC685619|0.809884847;Rnaset2|0.65792193;Gmpr|0.831822886;Taf7|0.820837931;Med24|0.823228496;Gstt1|0.822863777;Sox17|0.815028521;Ints7|0.815511714
secretion by cell	GO:0032940	0.148	5	1254	63	28193	Cga|1.253227289;Pomc|1.290195633;Oxct1|0.783051985;Ifih1|0.794081985;Rbp4|0.748433988
muscle tissue morphogenesis	GO:0060415	0.149	1	72	63	28193	Dsp|1.221886494
regulation of type I interferon production	GO:0032479	0.149	1	72	63	28193	Ifih1|0.794081985
lymphocyte apoptotic process	GO:0070227	0.149	1	72	63	28193	Bak1|0.44652232
cell morphogenesis involved in differentiation	GO:0000904	0.149	4	918	63	28193	Pak3|1.238686565;Marcks|1.324321243;Clic5|0.764751553;Sox17|0.815028521
regulation of secretion by cell	GO:1903530	0.151	4	922	63	28193	Pomc|1.290195633;Oxct1|0.783051985;Ifih1|0.794081985;Rbp4|0.748433988
cell motility	GO:0048870	0.151	6	1614	63	28193	Pak3|1.238686565;Avl9|1.202885048;Bmper|1.271577463;Rap2b|0.725655431;Sox17|0.815028521;Sun2|0.83246492
localization of cell	GO:0051674	0.151	6	1614	63	28193	Pak3|1.238686565;Avl9|1.202885048;Bmper|1.271577463;Rap2b|0.725655431;Sox17|0.815028521;Sun2|0.83246492
cell development	GO:0048468	0.151	9	2723	63	28193	Pak3|1.238686565;Gfap|1.294608264;Marcks|1.324321243;Pacsin1|0.806397535;Hdac10|0.778549705;Clic5|0.764751553;Bak1|0.44652232;Med24|0.823228496;Sox17|0.815028521
cardiac ventricle morphogenesis	GO:0003208	0.151	1	73	63	28193	Dsp|1.221886494
outflow tract morphogenesis	GO:0003151	0.151	1	73	63	28193	Sox17|0.815028521
cellular response to dsRNA	GO:0071359	0.151	1	73	63	28193	Ifih1|0.794081985
regulation of proteolysis	GO:0030162	0.151	4	923	63	28193	Kng1|1.273922347;P08932|1.359484389;Mug1|0.814523515;Bak1|0.44652232
chromatin organization	GO:0006325	0.152	4	925	63	28193	Elof1|1.212872527;Hdac10|0.778549705;Taf7|0.820837931;Med24|0.823228496
single-organism intracellular transport	GO:1902582	0.152	6	1619	63	28193	Pacsin1|0.806397535;Ppm1a|0.796898698;Hook2|0.83042682;Bak1|0.44652232;Sun2|0.83246492;Clic2|0.789855967
positive regulation of tumor necrosis factor production	GO:0032760	0.153	1	74	63	28193	Ifih1|0.794081985
activation of cysteine-type endopeptidase activity	GO:0097202	0.153	1	74	63	28193	Bak1|0.44652232
forebrain cell migration	GO:0021885	0.153	1	74	63	28193	Sun2|0.83246492
regulation of acute inflammatory response	GO:0002673	0.153	1	74	63	28193	Kng1|1.273922347
platelet aggregation	GO:0070527	0.153	1	74	63	28193	Rap2b|0.725655431
embryonic organ morphogenesis	GO:0048562	0.153	2	311	63	28193	Clic5|0.764751553;Sox17|0.815028521
extrinsic apoptotic signaling pathway in absence of ligand	GO:0097192	0.155	1	75	63	28193	Bak1|0.44652232
positive regulation of tumor necrosis factor superfamily cytokine production	GO:1903557	0.155	1	75	63	28193	Ifih1|0.794081985
type I interferon production	GO:0032606	0.155	1	75	63	28193	Ifih1|0.794081985
signal transduction in absence of ligand	GO:0038034	0.155	1	75	63	28193	Bak1|0.44652232
negative regulation of NF-kappaB transcription factor activity	GO:0032088	0.155	1	75	63	28193	Commd6|0.804490988
covalent chromatin modification	GO:0016569	0.155	3	608	63	28193	Hdac10|0.778549705;Taf7|0.820837931;Med24|0.823228496
neuron apoptotic process	GO:0051402	0.155	2	313	63	28193	Pak3|1.238686565;Gapdh|1.469679982
vesicle localization	GO:0051648	0.156	2	314	63	28193	Pacsin1|0.806397535;Mreg|0.825083718
regulation of defense response	GO:0031347	0.156	3	610	63	28193	Kng1|1.273922347;Txk|1.251113557;Ifih1|0.794081985
negative regulation of response to external stimulus	GO:0032102	0.156	2	315	63	28193	Kng1|1.273922347;P08932|1.359484389
regulation of viral genome replication	GO:0045069	0.157	1	76	63	28193	Adar|0.82965207
negative regulation of calcium ion transport	GO:0051926	0.157	1	76	63	28193	Clic2|0.789855967
negative regulation of ion transmembrane transporter activity	GO:0032413	0.157	1	76	63	28193	Clic2|0.789855967
positive regulation of developmental process	GO:0051094	0.157	6	1634	63	28193	Pak3|1.238686565;Gfap|1.294608264;Marcks|1.324321243;Bmper|1.271577463;Pacsin1|0.806397535;Sox17|0.815028521
regulation of primary metabolic process	GO:0080090	0.158	20	7176	63	28193	Cga|1.253227289;Kng1|1.273922347;Pak3|1.238686565;Gfap|1.294608264;Txk|1.251113557;P08932|1.359484389;Marcks|1.324321243;Bmper|1.271577463;Gapdh|1.469679982;Elof1|1.212872527;Adar|0.82965207;Hdac10|0.778549705;Commd6|0.804490988;Ppm1a|0.796898698;Mug1|0.814523515;Rap2b|0.725655431;Taf7|0.820837931;Bak1|0.44652232;Med24|0.823228496;Sox17|0.815028521
T cell aggregation	GO:0070489	0.158	2	317	63	28193	Kng1|1.273922347;Txk|1.251113557
cellular response to stimulus	GO:0051716	0.158	28	10585	63	28193	Orm1|1.255741045;Cga|1.253227289;Adgre1|1.421341125;Kng1|1.273922347;Pak3|1.238686565;Gfap|1.294608264;Arhgef1|1.312161538;Pomc|1.290195633;Txk|1.251113557;Upf1|1.238720864;Dennd1b|1.455443816;Marcks|1.324321243;Bmper|1.271577463;Atg16l2|1.366394614;Oxct1|0.783051985;Dtx3|0.523577955;Ifih1|0.794081985;Ppm1a|0.796898698;Epn1|0.81275911;Shoc2|0.819858619;Rap2b|0.725655431;Taf7|0.820837931;Bak1|0.44…
[truncated: 995 more rows]

## Sheet: GO-CC_Anx-Sus
GO_Name	GO_ID	Pvalue	Count	Pop_Hit	List_Total	Background_Genes	Genes
[truncated: 303 more rows]

[truncated: 6 more sheets: GO-MF_Anx-Sus, KEGG_Anx-Sus, GO-BP_Insus, GO-CC_Insus, GO-MF_Insus, KEGG_Insus]
